# Supplementary material for: A novel Pfs38 protein complex on the surface of Plasmodium falciparum blood-stage merozoites
Source: Malar J. 2017 Feb 16;16:79. doi: 10.1186/s12936-017-1716-0 (PMC5312596; doi:10.1186/s12936-017-1716-0)
Supplement: Supplementary file 5 — Additional file 5. Full list of proteins identified in LC-MS/MS analysis for immunoprecipitation with α-Pfs38 antibody. [file 12936_2017_1716_MOESM5_ESM.xlsx]

## Sheet: Sheet1
Full list of proteins Immunoprecipitated with α-Pfs38 IgG
Accession	Description	Score	Coverage	Unique peptides	PSM
PF3D7_0917900	organism=Plasmodium_falciparum_3D7 | product=heat shock protein 70 | location=Pf3D7_09:737975-740266(+) | length=652	336.48	44.33	31	202
PF3D7_0508000	organism=Plasmodium_falciparum_3D7 | product=6-cysteine protein | location=Pf3D7_05:328666-329715(-) | length=349	110.78	29.8	12	56
PF3D7_1357100	organism=Plasmodium_falciparum_3D7 | product=elongation factor 1-alpha | location=Pf3D7_13:2265234-2266565(+) | length=443	100.23	38.83	15	54
PF3D7_1035300	organism=Plasmodium_falciparum_3D7 | product=glutamate-rich protein | location=Pf3D7_10:1399192-1402893(+) | length=1233	94.11	22.87	15	42
PF3D7_1117700	organism=Plasmodium_falciparum_3D7 | product=GTP-binding nuclear protein ran/tc4 | location=Pf3D7_11:670710-671514(-) | length=214	91.61	50.93	10	41
PF3D7_0714000	organism=Plasmodium_falciparum_3D7 | product=heat shock protein 70 | location=Pf3D7_08:861481-863514(+) | length=677	72.5	17.58	10	44
PF3D7_1134000	organism=Plasmodium_falciparum_3D7 | product=heat shock protein 70 | location=Pf3D7_11:1320112-1322103(+) | length=663	51.38	24.74	14	32
PF3D7_1222300	organism=Plasmodium_falciparum_3D7 | product=endoplasmin homolog precursor, putative | location=Pf3D7_12:883559-886024(-) | length=821	44.38	14.13	11	26
PF3D7_1008900	organism=Plasmodium_falciparum_3D7 | product=adenylate kinase | location=Pf3D7_10:369199-370225(-) | length=242	38.8	46.69	10	23
PF3D7_1136300	organism=Plasmodium_falciparum_3D7 | product=tudor staphylococcal nuclease | location=Pf3D7_11:1422741-1426198(+) | length=1098	29.34	11.84	13	23
PF3D7_0309600	organism=Plasmodium_falciparum_3D7 | product=60S acidic ribosomal protein P2, putative | location=Pf3D7_03:404654-404992(+) | length=112	29.3	32.14	3	13
PF3D7_1325100	organism=Plasmodium_falciparum_3D7 | product=phosphoribosylpyrophosphate synthetase | location=Pf3D7_13:1044738-1046051(-) | length=437	26.11	21.05	7	17
PF3D7_1010700	organism=Plasmodium_falciparum_3D7 | product=dolichyl-phosphate-mannose protein mannosyltransferase, putative | location=Pf3D7_10:422960-424364(+) | length=223	25.19	35.43	6	22
PF3D7_0516200	organism=Plasmodium_falciparum_3D7 | product=40S ribosomal protein S14, putative | location=Pf3D7_05:675807-676612(-) | length=151	24.93	27.15	4	12
PF3D7_1424100	organism=Plasmodium_falciparum_3D7 | product=60S ribosomal protein L5, putative | location=Pf3D7_14:973795-975485(-) | length=294	23.65	30.27	7	16
PF3D7_0626800	organism=Plasmodium_falciparum_3D7 | product=pyruvate kinase | location=Pf3D7_06:1078996-1081321(+) | length=511	14.96	12.33	6	9
PF3D7_0930300	organism=Plasmodium_falciparum_3D7 | product=merozoite surface protein 1 | location=Pf3D7_09:1201802-1206964(+) | length=1720	14.79	4.36	7	11
PF3D7_0517000	organism=Plasmodium_falciparum_3D7 | product=60S ribosomal protein L12, putative | location=Pf3D7_05:715763-716673(-) | length=165	13.69	10.91	2	11
PF3D7_1434800	organism=Plasmodium_falciparum_3D7 | product=conserved protein, unknown function | location=Pf3D7_14:1410082-1410840(+) | length=252	12.03	7.54	3	7
PF3D7_0711000	organism=Plasmodium_falciparum_3D7 | product=AAA family ATPase, CDC48 subfamily | location=Pf3D7_07:542659-546348(-) | length=1229	11.56	3.82	4	7
PF3D7_0617800	organism=Plasmodium_falciparum_3D7 | product=histone H2A | location=Pf3D7_06:748413-748811(-) | length=132	11.35	12.12	2	7
PF3D7_1408100	organism=Plasmodium_falciparum_3D7 | product=plasmepsin III,histo-aspartic protease | location=Pf3D7_14:297468-298823(+) | length=451	11.33	13.75	6	13
PF3D7_1015600	organism=Plasmodium_falciparum_3D7 | product=heat shock protein 60 | location=Pf3D7_10:627043-629039(-) | length=580	9.56	8.62	4	6
PF3D7_1310700	organism=Plasmodium_falciparum_3D7 | product=conserved Plasmodium protein, unknown function | location=Pf3D7_13:468434-468865(-) | length=143	9.35	9.09	1	3
PF3D7_0422400	organism=Plasmodium_falciparum_3D7 | product=40S ribosomal protein S19, putative | location=Pf3D7_04:1031088-1031839(+) | length=170	9.18	5.88	1	4
PF3D7_0213700	organism=Plasmodium_falciparum_3D7 | product=conserved protein, unknown function | location=Pf3D7_02:557048-557696(+) | length=154	7.41	7.79	1	4
PF3D7_1407800	organism=Plasmodium_falciparum_3D7 | product=plasmepsin IV | location=Pf3D7_14:283086-284435(+) | length=449	7.07	10.47	3	8
PF3D7_1129100	organism=Plasmodium_falciparum_3D7 | product=parasitophorous vacuolar protein 1 | location=Pf3D7_11:1125950-1127308(+) | length=452	6.33	6.19	3	4
PF3D7_1006200	organism=Plasmodium_falciparum_3D7 | product=DNA/RNA-binding protein Alba, putative | location=Pf3D7_10:262150-262997(-) | length=107	6.3	9.35	1	3
PF3D7_0629200	organism=Plasmodium_falciparum_3D7 | product=DnaJ protein, putative | location=Pf3D7_06:1199854-1200996(-) | length=380	5.84	18.42	8	10
PF3D7_1215300	organism=Plasmodium_falciparum_3D7 | product=10 kd chaperonin | location=Pf3D7_12:629002-629660(-) | length=103	5.43	39.81	3	4
PF3D7_0827900	organism=Plasmodium_falciparum_3D7 | product=protein disulfide isomerase | location=Pf3D7_08:1207860-1209466(-) | length=483	5.18	7.25	4	5
PF3D7_1352500	organism=Plasmodium_falciparum_3D7 | product=thioredoxin-related protein, putative | location=Pf3D7_13:2089696-2090668(-) | length=208	4.35	10.1	2	3
PF3D7_1019400	organism=Plasmodium_falciparum_3D7 | product=60S ribosomal protein L30e, putative | location=Pf3D7_10:786502-787007(+) | length=108	4.34	29.63	2	4
PF3D7_1460700	organism=Plasmodium_falciparum_3D7 | product=60S ribosomal protein L27, putative | location=Pf3D7_14:2475437-2476409(-) | length=146	4.31	8.22	1	4
PF3D7_0501600	organism=Plasmodium_falciparum_3D7 | product=rhoptry-associated protein 2 | location=Pf3D7_05:84041-85237(-) | length=398	4.15	9.8	3	3
PF3D7_0202400	organism=Plasmodium_falciparum_3D7 | product=conserved Plasmodium protein, unknown function | location=Pf3D7_02:120524-124102(+) | length=1192	4.12	4.03	1	2
PF3D7_0935100	organism=Plasmodium_falciparum_3D7 | product=conserved protein, unknown function | location=Pf3D7_09:1367385-1367603(-) | length=72	4.03	12.5	1	2
PF3D7_1408600	organism=Plasmodium_falciparum_3D7 | product=40S ribosomal protein S8e, putative | location=Pf3D7_14:323317-324172(+) | length=218	4.01	18.81	3	4
PF3D7_0922200	organism=Plasmodium_falciparum_3D7 | product=S-adenosylmethionine synthetase | location=Pf3D7_09:903352-904560(+) | length=402	3.96	7.96	3	3
PF3D7_1003500	organism=Plasmodium_falciparum_3D7 | product=40S ribosomal protein S20e, putative | location=Pf3D7_10:160317-160963(-) | length=118	3.96	7.63	1	4
PF3D7_1108600	organism=Plasmodium_falciparum_3D7 | product=endoplasmic reticulum-resident calcium binding protein | location=Pf3D7_11:369675-370706(-) | length=343	3.87	11.95	4	4
PF3D7_0316800	organism=Plasmodium_falciparum_3D7 | product=40S ribosomal protein S15A, putative | location=Pf3D7_03:674515-675147(+) | length=130	3.86	13.08	2	3
PF3D7_0528300	organism=Plasmodium_falciparum_3D7 | product=conserved Plasmodium protein, unknown function | location=Pf3D7_05:1166514-1168004(-) | length=496	3.73	4.64	1	6
PF3D7_0220000	organism=Plasmodium_falciparum_3D7 | product=liver stage antigen 3 | location=Pf3D7_02:796750-801584(+) | length=1558	3.7	1.35	2	3
PF3D7_1335100	organism=Plasmodium_falciparum_3D7 | product=merozoite surface protein 7 precursor | location=Pf3D7_13:1419284-1420339(-) | length=351	3.65	5.41	2	5
PF3D7_0918000	organism=Plasmodium_falciparum_3D7 | product=glideosome-associated protein 50,secreted acid phosphatase | location=Pf3D7_09:742484-743674(-) | length=396	3.64	6.31	2	3
PF3D7_1033200	organism=Plasmodium_falciparum_3D7 | product=early transcribed membrane protein 10.2 | location=Pf3D7_10:1335220-1336287(+) | length=355	3.63	3.1	1	2
PF3D7_1118200	organism=Plasmodium_falciparum_3D7 | product=heat shock protein 90, putative | location=Pf3D7_11:688765-691557(-) | length=930	3.58	2.58	2	2
PF3D7_1003600	organism=Plasmodium_falciparum_3D7 | product=membrane skeletal protein IMC1-related | location=Pf3D7_10:164946-165791(+) | length=281	3.5	6.41	1	3
PF3D7_1220900	organism=Plasmodium_falciparum_3D7 | product=heterochromatin protein 1 | location=Pf3D7_12:831245-832045(-) | length=266	3.46	4.89	1	1
PF3D7_1228600	organism=Plasmodium_falciparum_3D7 | product=merozoite surface protein 9 | location=Pf3D7_12:1160720-1162951(-) | length=743	3.13	3.5	2	2
PF3D7_0500800	organism=Plasmodium_falciparum_3D7 | product=mature parasite-infected erythrocyte surface antigen,erythrocyte membrane protein 2 | location=Pf3D7_05:43327-47761(-) | length=1434	2.79	3.14	3	3
PF3D7_0310400	organism=Plasmodium_falciparum_3D7 | product=parasite-infected erythrocyte surface protein | location=Pf3D7_03:444174-448058(+) | length=1294	2.73	1.85	2	2
PF3D7_1361900	organism=Plasmodium_falciparum_3D7 | product=proliferating cell nuclear antigen | location=Pf3D7_13:2478805-2479629(-) | length=274	2.57	18.25	5	5
PF3D7_1448300	organism=Plasmodium_falciparum_3D7 | product=conserved Plasmodium protein, unknown function | location=Pf3D7_14:1972441-1977366(-) | length=1641	2.32	1.58	1	1
PF3D7_1026800	organism=Plasmodium_falciparum_3D7 | product=40S ribosomal protein S2B, putative | location=Pf3D7_10:1122960-1124035(+) | length=263	2.3	7.98	2	2
PF3D7_0818200	organism=Plasmodium_falciparum_3D7 | product=14-3-3 protein, putative | location=Pf3D7_08:831139-832587(+) | length=262	2.27	7.25	1	1
PF3D7_0516900	organism=Plasmodium_falciparum_3D7 | product=60S ribosomal protein L8, putative | location=Pf3D7_05:712760-713770(-) | length=260	2.27	8.08	2	3
PF3D7_0106300	organism=Plasmodium_falciparum_3D7 | product=calcium-transporting ATPase | location=Pf3D7_01:265447-269412(-) | length=1228	2.25	0.73	1	1
PF3D7_0813000	organism=Plasmodium_falciparum_3D7 | product=conserved Plasmodium protein, unknown function | location=Pf3D7_08:644206-646005(-) | length=599	2.25	3.34	1	2
PF3D7_0525800	organism=Plasmodium_falciparum_3D7 | product=membrane skeletal protein IMC1-related | location=Pf3D7_05:1071243-1072145(+) | length=300	2.21	10	1	2
PF3D7_1006800	organism=Plasmodium_falciparum_3D7 | product=RNA binding protein, putative | location=Pf3D7_10:277621-279168(+) | length=246	2.2	7.72	2	2
PF3D7_0502900	organism=Plasmodium_falciparum_3D7 | product=mitochondrial inner membrane TIM10 associated protein, putative | location=Pf3D7_05:123332-123904(-) | length=82	2.2	9.76	1	1
PF3D7_1462800	organism=Plasmodium_falciparum_3D7 | product=glyceraldehyde-3-phosphate dehydrogenase | location=Pf3D7_14:2559033-2560282(+) | length=337	2.16	6.82	2	3
PF3D7_1403000	organism=Plasmodium_falciparum_3D7 | product=conserved Plasmodium protein, unknown function | location=Pf3D7_14:110114-112645(+) | length=453	2.14	5.08	1	1
PF3D7_1437900	organism=Plasmodium_falciparum_3D7 | product=HSP40, subfamily A, putative | location=Pf3D7_14:1533272-1534890(+) | length=424	2.14	5.66	2	3
PF3D7_1130200	organism=Plasmodium_falciparum_3D7 | product=60S ribosomal protein P0 | location=Pf3D7_11:1165219-1166169(+) | length=316	2.12	10.76	3	4
PF3D7_1129000	organism=Plasmodium_falciparum_3D7 | product=spermidine synthase | location=Pf3D7_11:1121928-1123375(+) | length=321	2.07	4.36	1	3
PF3D7_1345100	organism=Plasmodium_falciparum_3D7 | product=thioredoxin 2 | location=Pf3D7_13:1806074-1806859(-) | length=157	2.05	7.01	1	1
PF3D7_1446600	organism=Plasmodium_falciparum_3D7 | product=centrin-2 | location=Pf3D7_14:1917175-1917953(-) | length=168	2.05	7.14	1	1
PF3D7_0813300	organism=Plasmodium_falciparum_3D7 | product=conserved Plasmodium protein, unknown function | location=Pf3D7_08:657199-658751(+) | length=315	2	7.3	2	2
PF3D7_1341200	organism=Plasmodium_falciparum_3D7 | product=60S ribosomal protein L18, putative | location=Pf3D7_13:1633891-1634561(-) | length=184	1.97	5.43	1	1
PF3D7_1408000	organism=Plasmodium_falciparum_3D7 | product=plasmepsin II | location=Pf3D7_14:293471-294832(+) | length=453	1.95	5.08	2	3
PF3D7_1105100	organism=Plasmodium_falciparum_3D7 | product=histone H2B | location=Pf3D7_11:226066-226419(+) | length=117	1.91	16.24	2	4
PF3D7_0608800	organism=Plasmodium_falciparum_3D7 | product=ornithine aminotransferase | location=Pf3D7_06:362631-363875(+) | length=414	1.89	2.66	1	1
PF3D7_1027700	organism=Plasmodium_falciparum_3D7 | product=centrin-3 | location=Pf3D7_10:1150661-1151851(-) | length=179	1.86	5.59	1	1
PF3D7_0807300	organism=Plasmodium_falciparum_3D7 | product=Rab GTPase 18 | location=Pf3D7_08:382685-383968(+) | length=201	1.83	10.95	2	4
PF3D7_0714000	organism=Plasmodium_falciparum_3D7 | product=histone H2B variant, putative | location=Pf3D7_07:698478-698849(-) | length=123	1.83	7.32	1	1
PF3D7_1027800	organism=Plasmodium_falciparum_3D7 | product=60S ribosomal protein L3, putative | location=Pf3D7_10:1153269-1154429(-) | length=386	1.82	2.33	1	1
PF3D7_1345700	organism=Plasmodium_falciparum_3D7 | product=isocitrate dehydrogenase (NADP), mitochondrial precursor | location=Pf3D7_13:1824621-1826027(-) | length=468	1.8	2.14	1	1
PF3D7_0925900	organism=Plasmodium_falciparum_3D7 | product=conserved Plasmodium protein, unknown function | location=Pf3D7_09:1040703-1041506(+) | length=217	1.74	14.29	3	5
PF3D7_1105400	organism=Plasmodium_falciparum_3D7 | product=40S ribosomal protein S4, putative | location=Pf3D7_11:235598-237098(-) | length=261	1.71	8.43	3	4
PF3D7_0721600	organism=Plasmodium_falciparum_3D7 | product=40S ribosomal protein S5, putative | location=Pf3D7_07:986835-987540(-) | length=195	1.7	6.67	1	1
PF3D7_1126200	organism=Plasmodium_falciparum_3D7 | product=40S ribosomal protein S18, putative | location=Pf3D7_11:1023789-1024495(-) | length=156	1.68	5.13	1	1
PF3D7_1246200	organism=Plasmodium_falciparum_3D7 | product=actin I | location=Pf3D7_12:1920771-1921901(+) | length=376	1.66	7.18	2	3
PF3D7_1022400	organism=Plasmodium_falciparum_3D7 | product=pre-mRNA splicing factor, putative | location=Pf3D7_10:939936-942232(-) | length=538	1.65	2.04	1	1
PF3D7_0616800	organism=Plasmodium_falciparum_3D7 | product=malate:quinone oxidoreductase, putative | location=Pf3D7_06:695926-697491(+) | length=521	1.64	1.92	1	1
PF3D7_0813900	organism=Plasmodium_falciparum_3D7 | product=40S ribosomal protein S16, putative | location=Pf3D7_08:679110-679846(-) | length=144	1.63	16.67	2	3
PF3D7_1441200	organism=Plasmodium_falciparum_3D7 | product=60S ribosomal protein L1, putative | location=Pf3D7_14:1678605-1679429(+) | length=217	1.6	4.61	1	1
PF3D7_0907200	organism=Plasmodium_falciparum_3D7 | product=GTPase activator, putative | location=Pf3D7_09:345885-349286(+) | length=1133	1.6	0.62	1	1
PF3D7_0518200	organism=Plasmodium_falciparum_3D7 | product=conserved Plasmodium protein, unknown function | location=Pf3D7_05:758501-758896(-) | length=131	0	7.63	1	1
PF3D7_0417400	organism=Plasmodium_falciparum_3D7 | product=conserved Plasmodium protein, unknown function | location=Pf3D7_04:763275-783584(+) | length=6769	0	0.38	2	2
PF3D7_1135400	organism=Plasmodium_falciparum_3D7 | product=conserved Plasmodium protein, unknown function | location=Pf3D7_11:1384376-1385113(-) | length=245	0	3.27	1	1
PF3D7_1358800	organism=Plasmodium_falciparum_3D7 | product=40S ribosomal protein S13, putative | location=Pf3D7_13:2327407-2327862(+) | length=151	0	4.64	1	1
PF3D7_1239600	organism=Plasmodium_falciparum_3D7 | product=hydroxyethylthiazole kinase, putative | location=Pf3D7_12:1652925-1653833(-) | length=302	0	10.6	2	2
PF3D7_0216700	organism=Plasmodium_falciparum_3D7 | product=conserved Plasmodium protein, unknown function | location=Pf3D7_02:690310-695782(+) | length=1383	0	0.65	1	2
PF3D7_0719600	organism=Plasmodium_falciparum_3D7 | product=60S ribosomal protein L11a, putative | location=Pf3D7_07:914118-914868(-) | length=173	0	4.62	1	1
PF3D7_0403100	organism=Plasmodium_falciparum_3D7 | product=regulator of chromosome condensation, putative | location=Pf3D7_04:181831-183711(-) | length=626	0	1.44	1	1
PF3D7_1417600	organism=Plasmodium_falciparum_3D7 | product=conserved Plasmodium protein, unknown function | location=Pf3D7_14:730693-744681(-) | length=4662	0	0.28	1	3
PF3D7_1348400	organism=Plasmodium_falciparum_3D7 | product=conserved Plasmodium membrane protein, unknown function | location=Pf3D7_13:1931927-1943711(-) | length=3855	0	0.29	1	4
PF3D7_0729900	organism=Plasmodium_falciparum_3D7 | product=dynein heavy chain, putative | location=Pf3D7_07:1321286-1336723(+) | length=5065	0	0.43	1	1
PF3D7_0520000	organism=Plasmodium_falciparum_3D7 | product=40S ribosomal protein S9, putative | location=Pf3D7_05:828950-829880(+) | length=189	0	4.76	1	1
PF3D7_0629700	organism=Plasmodium_falciparum_3D7 | product=SET domain protein, putative | location=Pf3D7_06:1221943-1242925(+) | length=6753	0	0.33	2	2
PF3D7_0207600	organism=Plasmodium_falciparum_3D7 | product=serine repeat antigen 5 | location=Pf3D7_02:303593-307027(-) | length=997	0	3.61	3	4
PF3D7_0324900	organism=Plasmodium_falciparum_3D7 | product=erythrocyte membrane protein 1, PfEMP1 | location=Pf3D7_03:1027492-1034924(-) | length=2169	0	0.69	1	1
PF3D7_0826700	organism=Plasmodium_falciparum_3D7 | product=receptor for activated c kinase | location=Pf3D7_08:1161236-1162780(-) | length=323	0	2.79	1	2
PF3D7_1314200	organism=Plasmodium_falciparum_3D7 | product=telomerase reverse transcriptase, putative | location=Pf3D7_13:611534-619090(+) | length=2518	0	0.79	1	1
PF3D7_0816600	organism=Plasmodium_falciparum_3D7 | product=ClpB protein, putative | location=Pf3D7_08:763246-766458(-) | length=1070	0	1.59	1	1
PF3D7_0934900	organism=Plasmodium_falciparum_3D7 | product=conserved Plasmodium protein, unknown function | location=Pf3D7_09:1364245-1365988(-) | length=535	0	3.18	1	2
PF3D7_1348700	organism=Plasmodium_falciparum_3D7 | product=conserved Plasmodium protein, unknown function | location=Pf3D7_13:1951773-1954689(-) | length=706	0	1.13	1	1
