# Supplementary material for: A novel Pfs38 protein complex on the surface of Plasmodium falciparum blood-stage merozoites
Source: Malar J. 2017 Feb 16;16:79. doi: 10.1186/s12936-017-1716-0 (PMC5312596; doi:10.1186/s12936-017-1716-0)
Supplement: Supplementary file 6 — Additional file 6. Full list of proteins identified in LC-MS/MS analysis for immunoprecipitation with α-Pfs12 antibody. [file 12936_2017_1716_MOESM6_ESM.xlsx]

## Sheet: Sheet1
Full list of proteins identified in LC-MS/MS analysis for immunoprecipitation with α-Pfs12 IgG
Accession	Description	Score	Coverage	Unique peptides	PSM
PF3D7_0917900	organism=Plasmodium_falciparum_3D7 | product=heat shock protein 70 (HSP70-2) | location=Pf3D7_09_v3:737985-740276(+) | length=652 | sequence_SO=chromosome | SO=protein_coding	87.44	31.13	16	28
PF3D7_1010700	organism=Plasmodium_falciparum_3D7 | product=dolichyl-phosphate-mannose protein mannosyltransferase, putative | location=Pf3D7_10_v3:422961-424365(+) | length=223 | sequence_SO=chromosome | SO=protein_coding	78.59	48.43	10	22
PF3D7_0930300	organism=Plasmodium_falciparum_3D7 | product=merozoite surface protein 1 (MSP1) | location=Pf3D7_09_v3:1201812-1206974(+) | length=1720 | sequence_SO=chromosome | SO=protein_coding	71.7	10.41	14	18
PF3D7_1222300	organism=Plasmodium_falciparum_3D7 | product=endoplasmin, putative (GRP94) | location=Pf3D7_12_v3:883567-886032(-) | length=821 | sequence_SO=chromosome | SO=protein_coding	46.53	18.76	11	14
PF3D7_0404900	organism=Plasmodium_falciparum_3D7 | product=6-cysteine protein (P41) | location=Pf3D7_04_v3:267244-268380(-) | length=378 | sequence_SO=chromosome | SO=protein_coding	44.6	35.98	9	12
PF3D7_1333000	organism=Plasmodium_falciparum_3D7 | product=20 kDa chaperonin (CPN20) | location=Pf3D7_13_v3:1355285-1357194(+) | length=258 | sequence_SO=chromosome | SO=protein_coding	42.79	48.06	7	9
PF3D7_1008900	organism=Plasmodium_falciparum_3D7 | product=adenylate kinase (AK1) | location=Pf3D7_10_v3:369199-370225(-) | length=242 | sequence_SO=chromosome | SO=protein_coding	42.09	47.93	10	13
PF3D7_1462800	organism=Plasmodium_falciparum_3D7 | product=glyceraldehyde-3-phosphate dehydrogenase (GAPDH) | location=Pf3D7_14_v3:2559098-2560347(+) | length=337 | sequence_SO=chromosome | SO=protein_coding	38.09	30.56	7	10
PF3D7_0818900	organism=Plasmodium_falciparum_3D7 | product=heat shock protein 70 (HSP70) | location=Pf3D7_08_v3:860384-862417(+) | length=677 | sequence_SO=chromosome | SO=protein_coding	26.27	14.33	7	9
PF3D7_0629200	organism=Plasmodium_falciparum_3D7 | product=DnaJ protein, putative | location=Pf3D7_06_v3:1199853-1200995(-) | length=380 | sequence_SO=chromosome | SO=protein_coding	23	17.11	5	6
PF3D7_1357100	organism=Plasmodium_falciparum_3D7 | product=elongation factor 1-alpha | location=Pf3D7_13_v3:2268901-2270232(+) | length=443 | sequence_SO=chromosome | SO=protein_coding	22.05	13.32	5	6
PF3D7_1134000	organism=Plasmodium_falciparum_3D7 | product=heat shock protein 70 (Hsp70-3) | location=Pf3D7_11_v3:1320114-1322105(+) | length=663 | sequence_SO=chromosome | SO=protein_coding	18.27	7.39	4	8
PF3D7_1439800	organism=Plasmodium_falciparum_3D7 | product=vesicle-associated membrane protein, putative | location=Pf3D7_14_v3:1618819-1619794(+) | length=241 | sequence_SO=chromosome | SO=protein_coding	18.17	11.62	2	6
PF3D7_0612700	organism=Plasmodium_falciparum_3D7 | product=6-cysteine protein (P12) | location=Pf3D7_06_v3:525987-527030(-) | length=347 | sequence_SO=chromosome | SO=protein_coding	17.34	20.46	5	5
PF3D7_0827900	organism=Plasmodium_falciparum_3D7 | product=protein disulfide isomerase (PDI8) | location=Pf3D7_08_v3:1206788-1208394(-) | length=483 | sequence_SO=chromosome | SO=protein_coding	15.38	13.66	3	3
PF3D7_1325100	organism=Plasmodium_falciparum_3D7 | product=phosphoribosylpyrophosphate synthetase | location=Pf3D7_13_v3:1044552-1045865(-) | length=437 | sequence_SO=chromosome | SO=protein_coding	14.1	9.38	3	4
PF3D7_0207500	organism=Plasmodium_falciparum_3D7 | product=serine repeat antigen 6 (SERA6) | location=Pf3D7_02_v3:298897-302564(-) | length=1031 | sequence_SO=chromosome | SO=protein_coding	13.79	2.33	1	5
PF3D7_0106300	organism=Plasmodium_falciparum_3D7 | product=calcium-transporting ATPase (ATP6) | location=Pf3D7_01_v3:265208-269173(-) | length=1228 | sequence_SO=chromosome | SO=protein_coding	11.84	2.52	2	3
PF3D7_1129100	organism=Plasmodium_falciparum_3D7 | product=parasitophorous vacuolar protein 1 (PV1) | location=Pf3D7_11_v3:1125952-1127310(+) | length=452 | sequence_SO=chromosome | SO=protein_coding	10.95	9.07	3	3
PF3D7_1414300	organism=Plasmodium_falciparum_3D7 | product=60S ribosomal protein L10, putative | location=Pf3D7_14_v3:570802-571461(+) | length=219 | sequence_SO=chromosome | SO=protein_coding	10.62	13.24	1	2
PF3D7_0309600	organism=Plasmodium_falciparum_3D7 | product=60S acidic ribosomal protein P2 (PfP2) | location=Pf3D7_03_v3:407980-408318(+) | length=112 | sequence_SO=chromosome | SO=protein_coding	10.23	20.54	1	3
PF3D7_0918000	organism=Plasmodium_falciparum_3D7 | product=secreted acid phosphatase (GAP50) | location=Pf3D7_09_v3:742494-743684(-) | length=396 | sequence_SO=chromosome | SO=protein_coding	10.2	9.85	3	3
PF3D7_1407800	organism=Plasmodium_falciparum_3D7 | product=plasmepsin IV (PM4) | location=Pf3D7_14_v3:283086-284435(+) | length=449 | sequence_SO=chromosome | SO=protein_coding	9.57	9.13	3	3
PF3D7_0532100	organism=Plasmodium_falciparum_3D7 | product=early transcribed membrane protein 5 (ETRAMP5) | location=Pf3D7_05_v3:1301224-1301769(+) | length=181 | sequence_SO=chromosome | SO=protein_coding	8.88	20.44	2	2
PF3D7_0925900	organism=Plasmodium_falciparum_3D7 | product=conserved Plasmodium protein, unknown function | location=Pf3D7_09_v3:1040713-1041516(+) | length=217 | sequence_SO=chromosome | SO=protein_coding	8.82	7.37	1	2
PF3D7_0422400	organism=Plasmodium_falciparum_3D7 | product=40S ribosomal protein S19, putative | location=Pf3D7_04_v3:1026648-1027399(+) | length=170 | sequence_SO=chromosome | SO=protein_coding	8.63	10	1	4
PF3D7_0721100	organism=Plasmodium_falciparum_3D7 | product=conserved Plasmodium protein, unknown function | location=Pf3D7_07_v3:916434-917168(+) | length=244 | sequence_SO=chromosome | SO=protein_coding	8.54	5.74	1	2
PF3D7_0619400	organism=Plasmodium_falciparum_3D7 | product=cell division cycle protein 48 homologue, putative | location=Pf3D7_06_v3:815622-818247(-) | length=828 | sequence_SO=chromosome | SO=protein_coding	8.35	4.35	2	2
PF3D7_0922200	organism=Plasmodium_falciparum_3D7 | product=S-adenosylmethionine synthetase (SAMS) | location=Pf3D7_09_v3:903362-904570(+) | length=402 | sequence_SO=chromosome | SO=protein_coding	8.08	3.73	1	2
PF3D7_1117700	organism=Plasmodium_falciparum_3D7 | product=GTP-binding nuclear protein ran/tc4 (RAN) | location=Pf3D7_11_v3:670711-671515(-) | length=214 | sequence_SO=chromosome | SO=protein_coding	8.02	14.49	3	3
PF3D7_0626800	organism=Plasmodium_falciparum_3D7 | product=pyruvate kinase (PyrK) | location=Pf3D7_06_v3:1078995-1081320(+) | length=511 | sequence_SO=chromosome | SO=protein_coding	7.96	6.07	2	2
PF3D7_1105400	organism=Plasmodium_falciparum_3D7 | product=40S ribosomal protein S4, putative | location=Pf3D7_11_v3:235597-237097(-) | length=261 | sequence_SO=chromosome | SO=protein_coding	6.76	7.28	1	3
PF3D7_1408000	organism=Plasmodium_falciparum_3D7 | product=plasmepsin II | location=Pf3D7_14_v3:293471-294832(+) | length=453 | sequence_SO=chromosome | SO=protein_coding	6.46	9.05	2	3
PF3D7_1408100	organism=Plasmodium_falciparum_3D7 | product=plasmepsin III,histo-aspartic protease (HAP) | location=Pf3D7_14_v3:297468-298823(+) | length=451 | sequence_SO=chromosome | SO=protein_coding	5.92	5.76	2	2
PF3D7_1320600	organism=Plasmodium_falciparum_3D7 | product=Rab GTPase 11a (RAB11a) | location=Pf3D7_13_v3:847090-848383(+) | length=216 | sequence_SO=chromosome | SO=protein_coding	5.86	5.09	1	2
PF3D7_1410600	organism=Plasmodium_falciparum_3D7 | product=eukaryotic translation initiation factor 2 gamma subunit, putative | location=Pf3D7_14_v3:427191-428588(+) | length=465 | sequence_SO=chromosome | SO=protein_coding	5.72	2.8	1	2
PF3D7_1006800	organism=Plasmodium_falciparum_3D7 | product=RNA binding protein, putative | location=Pf3D7_10_v3:277621-279168(+) | length=246 | sequence_SO=chromosome | SO=protein_coding	5.48	6.91	1	1
PF3D7_0112200	organism=Plasmodium_falciparum_3D7 | product=multidrug resistance-associated protein 1 (MRP1) | location=Pf3D7_01_v3:464726-470194(+) | length=1822 | sequence_SO=chromosome | SO=protein_coding	5.17	0.99	1	1
PF3D7_1203700	organism=Plasmodium_falciparum_3D7 | product=nucleosome assembly protein (NAPL) | location=Pf3D7_12_v3:187146-188842(-) | length=347 | sequence_SO=chromosome | SO=protein_coding	5.11	6.92	1	4
PF3D7_1358800	organism=Plasmodium_falciparum_3D7 | product=40S ribosomal protein S13, putative | location=Pf3D7_13_v3:2331074-2331529(+) | length=151 | sequence_SO=chromosome | SO=protein_coding	5.01	11.26	1	2
PF3D7_0512600	organism=Plasmodium_falciparum_3D7 | product=Rab GTPase 1b (Rab1b) | location=Pf3D7_05_v3:544540-545993(+) | length=200 | sequence_SO=chromosome | SO=protein_coding	4.88	8	1	1
PF3D7_1105100	organism=Plasmodium_falciparum_3D7 | product=histone H2B (H2B) | location=Pf3D7_11_v3:226065-226418(+) | length=117 | sequence_SO=chromosome | SO=protein_coding	4.75	16.24	2	2
PF3D7_1239600	organism=Plasmodium_falciparum_3D7 | product=hydroxyethylthiazole kinase, putative | location=Pf3D7_12_v3:1652936-1653844(-) | length=302 | sequence_SO=chromosome | SO=protein_coding	4.66	9.93	2	2
PF3D7_0903700	organism=Plasmodium_falciparum_3D7 | product=alpha tubulin 1 | location=Pf3D7_09_v3:175542-177442(+) | length=453 | sequence_SO=chromosome | SO=protein_coding	4.62	3.75	1	1
PF3D7_0500800	organism=Plasmodium_falciparum_3D7 | product=mature parasite-infected erythrocyte surface antigen,erythrocyte membrane protein 2 (MESA) | location=Pf3D7_05_v3:43327-47761(-) | length=1434 | sequence_SO=chromosome | SO=protein_coding	4.57	1.19	1	1
PF3D7_1108700	organism=Plasmodium_falciparum_3D7 | product=heat shock protein DnaJ homologue Pfj2 | location=Pf3D7_11_v3:373238-374860(-) | length=540 | sequence_SO=chromosome | SO=protein_coding	4.41	3.89	1	1
PF3D7_0907400	organism=Plasmodium_falciparum_3D7 | product=ATP-dependent protease ATPase subunit ClpY (ClpY) | location=Pf3D7_09_v3:351955-354723(-) | length=922 | sequence_SO=chromosome | SO=protein_coding	4.38	2.17	1	1
PF3D7_1335100	organism=Plasmodium_falciparum_3D7 | product=merozoite surface protein 7 (MSP7) | location=Pf3D7_13_v3:1419086-1420141(-) | length=351 | sequence_SO=chromosome | SO=protein_coding	4.3	7.12	1	1
PF3D7_0821000	organism=Plasmodium_falciparum_3D7 | product=conserved Plasmodium protein, unknown function | location=Pf3D7_08_v3:948745-950899(+) | length=514 | sequence_SO=chromosome | SO=protein_coding	4.21	2.72	1	1
PF3D7_1115300	organism=Plasmodium_falciparum_3D7 | product=cysteine proteinase falcipain 2b (FP2B) | location=Pf3D7_11_v3:581250-582698(-) | length=482 | sequence_SO=chromosome | SO=protein_coding	4.12	3.11	1	1
PF3D7_0105200	organism=Plasmodium_falciparum_3D7 | product=conserved Plasmodium protein, unknown function | location=Pf3D7_01_v3:222254-223960(-) | length=568 | sequence_SO=chromosome | SO=protein_coding	4.1	2.99	1	1
PF3D7_1345100	organism=Plasmodium_falciparum_3D7 | product=thioredoxin 2 (TRX2) | location=Pf3D7_13_v3:1809736-1810521(-) | length=157 | sequence_SO=chromosome | SO=protein_coding	4.04	9.55	1	1
PF3D7_0525800	organism=Plasmodium_falciparum_3D7 | product=membrane skeletal protein IMC1-related | location=Pf3D7_05_v3:1071247-1072149(+) | length=300 | sequence_SO=chromosome | SO=protein_coding	3.96	4.67	1	1
PF3D7_1368600	organism=Plasmodium_falciparum_3D7 | product=mitochondrial import inner membrane translocase subunit Tim9, putative (TIM9) | location=Pf3D7_13_v3:2725669-2725947(-) | length=92 | sequence_SO=chromosome | SO=protein_coding	3.92	16.3	1	1
PF3D7_1327800	organism=Plasmodium_falciparum_3D7 | product=ribose-phosphate pyrophosphokinase, putative | location=Pf3D7_13_v3:1162620-1164302(+) | length=560 | sequence_SO=chromosome | SO=protein_coding	3.87	4.46	1	2
PF3D7_0923900	organism=Plasmodium_falciparum_3D7 | product=RNA binding protein, putative | location=Pf3D7_09_v3:966795-968069(-) | length=202 | sequence_SO=chromosome | SO=protein_coding	3.83	13.86	1	1
PF3D7_1220900	organism=Plasmodium_falciparum_3D7 | product=heterochromatin protein 1 (HP1) | location=Pf3D7_12_v3:831252-832052(-) | length=266 | sequence_SO=chromosome | SO=protein_coding	3.8	4.89	1	1
PF3D7_1429400	organism=Plasmodium_falciparum_3D7 | product=rRNA (adenosine-2'-O-)-methyltransferase, putative | location=Pf3D7_14_v3:1155355-1163694(+) | length=2779 | sequence_SO=chromosome | SO=protein_coding	3.79	0.54	1	1
PF3D7_1033200	organism=Plasmodium_falciparum_3D7 | product=early transcribed membrane protein 10.2 (ETRAMP10.2) | location=Pf3D7_10_v3:1335222-1336289(+) | length=355 | sequence_SO=chromosome | SO=protein_coding	3.68	3.94	1	1
PF3D7_1324900	organism=Plasmodium_falciparum_3D7 | product=L-lactate dehydrogenase (LDH) | location=Pf3D7_13_v3:1041157-1042107(+) | length=316 | sequence_SO=chromosome | SO=protein_coding	3.62	7.28	2	2
PF3D7_1306200	organism=Plasmodium_falciparum_3D7 | product=conserved Plasmodium protein, unknown function | location=Pf3D7_13_v3:289564-291000(-) | length=478 | sequence_SO=chromosome | SO=protein_coding	3.6	2.93	1	1
PF3D7_1226900	organism=Plasmodium_falciparum_3D7 | product=conserved Plasmodium protein, unknown function | location=Pf3D7_12_v3:1088536-1090023(-) | length=495 | sequence_SO=chromosome | SO=protein_coding	3.6	2.63	1	1
PF3D7_0823200	organism=Plasmodium_falciparum_3D7 | product=RNA binding protein, putative | location=Pf3D7_08_v3:1022629-1023846(-) | length=286 | sequence_SO=chromosome | SO=protein_coding	3.6	6.29	1	1
PF3D7_1238100	organism=Plasmodium_falciparum_3D7 | product=calcyclin binding protein, putative | location=Pf3D7_12_v3:1583909-1584595(-) | length=228 | sequence_SO=chromosome | SO=protein_coding	3.51	8.33	1	3
PF3D7_1352500	organism=Plasmodium_falciparum_3D7 | product=thioredoxin-related protein, putative | location=Pf3D7_13_v3:2093365-2094337(-) | length=208 | sequence_SO=chromosome | SO=protein_coding	3.49	4.81	1	1
PF3D7_1108600	organism=Plasmodium_falciparum_3D7 | product=endoplasmic reticulum-resident calcium binding protein (ERC) | location=Pf3D7_11_v3:369675-370706(-) | length=343 | sequence_SO=chromosome | SO=protein_coding	3.49	4.37	1	1
PF3D7_1338200	organism=Plasmodium_falciparum_3D7 | product=60S ribosomal protein L6-2, putative | location=Pf3D7_13_v3:1545070-1545735(-) | length=221 | sequence_SO=chromosome | SO=protein_coding	3.41	8.6	1	1
PF3D7_1400200	organism=Plasmodium_falciparum_3D7 | product=rifin (RIF) | location=Pf3D7_14_v3:7208-8538(-) | length=364 | sequence_SO=chromosome | SO=protein_coding	3.41	3.3	1	1
PF3D7_1116700	organism=Plasmodium_falciparum_3D7 | product=cathepsin C, homolog,dipeptidyl peptidase 1 (DPAP1) | location=Pf3D7_11_v3:630779-632881(-) | length=700 | sequence_SO=chromosome | SO=protein_coding	3.38	2.14	1	1
PF3D7_1015900	organism=Plasmodium_falciparum_3D7 | product=enolase (ENO) | location=Pf3D7_10_v3:637138-639011(+) | length=446 | sequence_SO=chromosome | SO=protein_coding	3.34	4.04	1	1
PF3D7_1105600	organism=Plasmodium_falciparum_3D7 | product=translocon component PTEX88 (PTEX88) | location=Pf3D7_11_v3:241184-243517(-) | length=777 | sequence_SO=chromosome | SO=protein_coding	3.25	1.67	1	1
PF3D7_1120100	organism=Plasmodium_falciparum_3D7 | product=phosphoglycerate mutase, putative (PGM1) | location=Pf3D7_11_v3:761695-762818(+) | length=250 | sequence_SO=chromosome | SO=protein_coding	3.25	4.8	1	1
PF3D7_0525100	organism=Plasmodium_falciparum_3D7 | product=acyl-CoA synthetase (ACS10) | location=Pf3D7_05_v3:1041745-1043766(+) | length=673 | sequence_SO=chromosome | SO=protein_coding	3.22	2.67	1	1
PF3D7_0207600	organism=Plasmodium_falciparum_3D7 | product=serine repeat antigen 5 (SERA5) | location=Pf3D7_02_v3:303593-307027(-) | length=997 | sequence_SO=chromosome | SO=protein_coding	3.2	1.81	1	1
PF3D7_1437900	organism=Plasmodium_falciparum_3D7 | product=HSP40, subfamily A, putative | location=Pf3D7_14_v3:1533329-1534947(+) | length=424 | sequence_SO=chromosome | SO=protein_coding	3.2	2.83	1	1
PF3D7_1310700	organism=Plasmodium_falciparum_3D7 | product=conserved Plasmodium protein, unknown function | location=Pf3D7_13_v3:468232-468663(-) | length=143 | sequence_SO=chromosome | SO=protein_coding	3.07	9.09	1	1
PF3D7_0629000	organism=Plasmodium_falciparum_3D7 | product=conserved protein, unknown function | location=Pf3D7_06_v3:1194304-1195179(-) | length=291 | sequence_SO=chromosome | SO=protein_coding	3	5.5	1	1
PF3D7_0907000	organism=Plasmodium_falciparum_3D7 | product=conserved Plasmodium protein, unknown function | location=Pf3D7_09_v3:337564-337920(+) | length=80 | sequence_SO=chromosome | SO=protein_coding	2.93	18.75	1	1
PF3D7_1228600	organism=Plasmodium_falciparum_3D7 | product=merozoite surface protein 9 (MSP9) | location=Pf3D7_12_v3:1160729-1162960(-) | length=743 | sequence_SO=chromosome | SO=protein_coding	2.93	2.15	1	1
PF3D7_0411300	organism=Plasmodium_falciparum_3D7 | product=conserved Plasmodium protein, unknown function | location=Pf3D7_04_v3:510380-512548(+) | length=722 | sequence_SO=chromosome | SO=protein_coding	2.87	2.49	1	1
PF3D7_1421500	organism=Plasmodium_falciparum_3D7 | product=mitochondrial import inner membrane translocase subunit TIM8, putative (TIM8) | location=Pf3D7_14_v3:884398-885074(+) | length=113 | sequence_SO=chromosome | SO=protein_coding	2.85	15.93	1	1
PF3D7_1019400	organism=Plasmodium_falciparum_3D7 | product=60S ribosomal protein L30e, putative | location=Pf3D7_10_v3:786503-787008(+) | length=108 | sequence_SO=chromosome | SO=protein_coding	2.84	12.04	1	2
PF3D7_0213700	organism=Plasmodium_falciparum_3D7 | product=conserved protein, unknown function | location=Pf3D7_02_v3:557048-557696(+) | length=154 | sequence_SO=chromosome | SO=protein_coding	2.76	7.79	1	1
PF3D7_1224300	organism=Plasmodium_falciparum_3D7 | product=polyadenylate-binding protein, putative (PABP) | location=Pf3D7_12_v3:988628-991255(+) | length=875 | sequence_SO=chromosome | SO=protein_coding	2.71	1.6	1	1
PF3D7_0916500	organism=Plasmodium_falciparum_3D7 | product=apicoplast Ufd1 precursor (UFD1) | location=Pf3D7_09_v3:691568-693570(-) | length=296 | sequence_SO=chromosome | SO=protein_coding	2.69	6.08	1	1
PF3D7_1144200	organism=Plasmodium_falciparum_3D7 | product=conserved Plasmodium protein, unknown function | location=Pf3D7_11_v3:1757488-1758637(-) | length=319 | sequence_SO=chromosome | SO=protein_coding	2.66	3.76	1	1
PF3D7_1124700	organism=Plasmodium_falciparum_3D7 | product=GrpE protein homolog, mitochondrial, putative (MGE1) | location=Pf3D7_11_v3:974493-975538(-) | length=301 | sequence_SO=chromosome | SO=protein_coding	2.65	3.99	1	1
PF3D7_1434200	organism=Plasmodium_falciparum_3D7 | product=calmodulin (CAM) | location=Pf3D7_14_v3:1368815-1369796(-) | length=149 | sequence_SO=chromosome | SO=protein_coding	2.64	11.41	1	1
PF3D7_1360900	organism=Plasmodium_falciparum_3D7 | product=polyadenylate-binding protein, putative | location=Pf3D7_13_v3:2440438-2442909(-) | length=389 | sequence_SO=chromosome | SO=protein_coding	2.61	3.08	1	1
PF3D7_1460700	organism=Plasmodium_falciparum_3D7 | product=60S ribosomal protein L27, putative | location=Pf3D7_14_v3:2475501-2476473(-) | length=146 | sequence_SO=chromosome | SO=protein_coding	2.59	8.22	1	1
PF3D7_1302200	organism=Plasmodium_falciparum_3D7 | product=early transcribed membrane protein 13 (ETRAMP13) | location=Pf3D7_13_v3:123726-124415(-) | length=229 | sequence_SO=chromosome | SO=protein_coding	2.47	8.3	1	3
PF3D7_0616800	organism=Plasmodium_falciparum_3D7 | product=malate:quinone oxidoreductase, putative | location=Pf3D7_06_v3:695929-697494(+) | length=521 | sequence_SO=chromosome | SO=protein_coding	2.44	1.92	1	1
PF3D7_1015600	organism=Plasmodium_falciparum_3D7 | product=heat shock protein 60 (HSP60) | location=Pf3D7_10_v3:627044-629040(-) | length=580 | sequence_SO=chromosome | SO=protein_coding	2.43	2.24	1	1
PF3D7_1133400	organism=Plasmodium_falciparum_3D7 | product=apical membrane antigen 1 (AMA1) | location=Pf3D7_11_v3:1293856-1295724(+) | length=622 | sequence_SO=chromosome | SO=protein_coding	2.4	2.41	1	1
PF3D7_1424400	organism=Plasmodium_falciparum_3D7 | product=60S ribosomal protein L7-3, putative | location=Pf3D7_14_v3:977908-979166(+) | length=283 | sequence_SO=chromosome | SO=protein_coding	2.39	3.89	1	1
PF3D7_1356000	organism=Plasmodium_falciparum_3D7 | product=conserved Plasmodium protein, unknown function | location=Pf3D7_13_v3:2218743-2222939(+) | length=1398 | sequence_SO=chromosome | SO=protein_coding	2.39	1.29	1	1
PF3D7_1434800	organism=Plasmodium_falciparum_3D7 | product=mitochondrial acidic protein MAM33, putative | location=Pf3D7_14_v3:1410139-1410897(+) | length=252 | sequence_SO=chromosome | SO=protein_coding	2.38	4.37	1	1
PF3D7_1366300	organism=Plasmodium_falciparum_3D7 | product=conserved Plasmodium protein, unknown function | location=Pf3D7_13_v3:2638955-2652697(-) | length=4136 | sequence_SO=chromosome | SO=protein_coding	2.34	0.39	1	1
PF3D7_0903200	organism=Plasmodium_falciparum_3D7 | product=Rab GTPase 7 (Rab7) | location=Pf3D7_09_v3:133762-135587(-) | length=206 | sequence_SO=chromosome | SO=protein_coding	2.25	6.8	1	2
PF3D7_0617800	organism=Plasmodium_falciparum_3D7 | product=histone H2A (H2A) | location=Pf3D7_06_v3:748416-748814(-) | length=132 | sequence_SO=chromosome | SO=protein_coding	2.24	6.82	1	1
PF3D7_0719600	organism=Plasmodium_falciparum_3D7 | product=60S ribosomal protein L11a, putative | location=Pf3D7_07_v3:858742-859492(-) | length=173 | sequence_SO=chromosome | SO=protein_coding	2.18	4.05	1	1
PF3D7_1449700	organism=Plasmodium_falciparum_3D7 | product=exosome complex exonuclease RRP6, putative (RRP6) | location=Pf3D7_14_v3:2038132-2041542(-) | length=1136 | sequence_SO=chromosome | SO=protein_coding	2.15	0.79	1	1
PF3D7_1147800.2	organism=Plasmodium_falciparum_3D7 | product=merozoite adhesive erythrocytic binding protein (MAEBL) | location=Pf3D7_11_v3:1899181-1905942(+) | length=2019 | sequence_SO=chromosome | SO=protein_coding	2.07	0.64	1	1
PF3D7_1474200	organism=Plasmodium_falciparum_3D7 | product=conserved Plasmodium membrane protein, unknown function | location=Pf3D7_14_v3:3023852-3038832(-) | length=4765 | sequence_SO=chromosome | SO=protein_coding	0	0.48	1	1
PF3D7_1219100	organism=Plasmodium_falciparum_3D7 | product=clathrin heavy chain, putative | location=Pf3D7_12_v3:757649-763642(+) | length=1997 | sequence_SO=chromosome | SO=protein_coding	0	1.75	1	5
PF3D7_1456500	organism=Plasmodium_falciparum_3D7 | product=conserved Plasmodium protein, unknown function | location=Pf3D7_14_v3:2314380-2321555(+) | length=2391 | sequence_SO=chromosome | SO=protein_coding	0	2.05	1	1
PF3D7_0501200	organism=Plasmodium_falciparum_3D7 | product=parasite-infected erythrocyte surface protein (PIESP2) | location=Pf3D7_05_v3:64065-65489(+) | length=408 | sequence_SO=chromosome | SO=protein_coding	0	2.94	1	1
PF3D7_0818200	organism=Plasmodium_falciparum_3D7 | product=14-3-3 protein (14-3-3I) | location=Pf3D7_08_v3:830006-831454(+) | length=262 | sequence_SO=chromosome | SO=protein_coding	0	6.11	1	1
