# Supplementary material for: A novel Pfs38 protein complex on the surface of Plasmodium falciparum blood-stage merozoites
Source: Malar J. 2017 Feb 16;16:79. doi: 10.1186/s12936-017-1716-0 (PMC5312596; doi:10.1186/s12936-017-1716-0)
Supplement: Supplementary file 7 — Additional file 7. Full list of proteins identified in LC-MS/MS analysis for immunoprecipitation with α-Pfs41 antibody. [file 12936_2017_1716_MOESM7_ESM.xlsx]

## Sheet: Sheet1
Full list of proteins identified in LC-MS/MS analysis for immunoprecipitation with α-Pfs41 IgG
Accession	Description	Score	Coverage	Unique peptides	PSM
PF3D7_1117700	organism=Plasmodium_falciparum_3D7 | product=GTP-binding nuclear protein ran/tc4 (RAN) | location=Pf3D7_11_v3:670711-671515(-) | length=214 | sequence_SO=chromosome | SO=protein_coding	27.87	44.86	7	8
PF3D7_0917900	organism=Plasmodium_falciparum_3D7 | product=heat shock protein 70 (HSP70-2) | location=Pf3D7_09_v3:737985-740276(+) | length=652 | sequence_SO=chromosome | SO=protein_coding	165.94	43.25	33	44
PF3D7_0404900	organism=Plasmodium_falciparum_3D7 | product=6-cysteine protein (P41) | location=Pf3D7_04_v3:267244-268380(-) | length=378 | sequence_SO=chromosome | SO=protein_coding	55.77	41.01	10	15
PF3D7_1103100	organism=Plasmodium_falciparum_3D7 | product=60S acidic ribosomal protein P1, putative | location=Pf3D7_11_v3:140048-140801(-) | length=118 | sequence_SO=chromosome | SO=protein_coding	8.48	39.83	2	2
PF3D7_1462800	organism=Plasmodium_falciparum_3D7 | product=glyceraldehyde-3-phosphate dehydrogenase (GAPDH) | location=Pf3D7_14_v3:2559098-2560347(+) | length=337 | sequence_SO=chromosome | SO=protein_coding	40.65	39.17	9	11
PF3D7_1333000	organism=Plasmodium_falciparum_3D7 | product=20 kDa chaperonin (CPN20) | location=Pf3D7_13_v3:1355285-1357194(+) | length=258 | sequence_SO=chromosome | SO=protein_coding	27.55	37.21	6	8
PF3D7_1134000	organism=Plasmodium_falciparum_3D7 | product=heat shock protein 70 (Hsp70-3) | location=Pf3D7_11_v3:1320114-1322105(+) | length=663 | sequence_SO=chromosome | SO=protein_coding	81.97	36.95	20	23
PF3D7_1010700	organism=Plasmodium_falciparum_3D7 | product=dolichyl-phosphate-mannose protein mannosyltransferase, putative | location=Pf3D7_10_v3:422961-424365(+) | length=223 | sequence_SO=chromosome | SO=protein_coding	19.71	30.94	5	5
PF3D7_0818900	organism=Plasmodium_falciparum_3D7 | product=heat shock protein 70 (HSP70) | location=Pf3D7_08_v3:860384-862417(+) | length=677 | sequence_SO=chromosome | SO=protein_coding	67.24	29.69	17	19
PF3D7_0930300	organism=Plasmodium_falciparum_3D7 | product=merozoite surface protein 1 (MSP1) | location=Pf3D7_09_v3:1201812-1206974(+) | length=1720 | sequence_SO=chromosome | SO=protein_coding	167.52	29.24	42	48
PF3D7_1229400	organism=Plasmodium_falciparum_3D7 | product=macrophage migration inhibitory factor (MIF) | location=Pf3D7_12_v3:1208912-1209542(+) | length=116 | sequence_SO=chromosome | SO=protein_coding	7.86	28.45	3	3
PF3D7_0422400	organism=Plasmodium_falciparum_3D7 | product=40S ribosomal protein S19, putative | location=Pf3D7_04_v3:1026648-1027399(+) | length=170 | sequence_SO=chromosome | SO=protein_coding	17.14	28.24	4	5
PF3D7_0818200	organism=Plasmodium_falciparum_3D7 | product=14-3-3 protein (14-3-3I) | location=Pf3D7_08_v3:830006-831454(+) | length=262 | sequence_SO=chromosome | SO=protein_coding	25.21	27.1	4	6
PF3D7_1019400	organism=Plasmodium_falciparum_3D7 | product=60S ribosomal protein L30e, putative | location=Pf3D7_10_v3:786503-787008(+) | length=108 | sequence_SO=chromosome | SO=protein_coding	6.27	26.85	2	2
PF3D7_0817500	organism=Plasmodium_falciparum_3D7 | product=protein kinase c inhibitor-like protein, putative | location=Pf3D7_08_v3:798777-800205(+) | length=185 | sequence_SO=chromosome | SO=protein_coding	16.94	25.95	4	4
PF3D7_1357100	organism=Plasmodium_falciparum_3D7 | product=elongation factor 1-alpha | location=Pf3D7_13_v3:2268901-2270232(+) | length=443 | sequence_SO=chromosome | SO=protein_coding	26.88	25.51	9	9
PF3D7_1324900	organism=Plasmodium_falciparum_3D7 | product=L-lactate dehydrogenase (LDH) | location=Pf3D7_13_v3:1041157-1042107(+) | length=316 | sequence_SO=chromosome | SO=protein_coding	18.64	24.05	5	5
PF3D7_1115600	organism=Plasmodium_falciparum_3D7 | product=peptidyl-prolyl cis-trans isomerase (CYP19B) | location=Pf3D7_11_v3:589707-590629(-) | length=195 | sequence_SO=chromosome | SO=protein_coding	15.73	23.08	5	5
PF3D7_0517000	organism=Plasmodium_falciparum_3D7 | product=60S ribosomal protein L12, putative | location=Pf3D7_05_v3:715765-716675(-) | length=165 | sequence_SO=chromosome | SO=protein_coding	7.49	22.42	3	3
PF3D7_0309600	organism=Plasmodium_falciparum_3D7 | product=60S acidic ribosomal protein P2 (PfP2) | location=Pf3D7_03_v3:407980-408318(+) | length=112 | sequence_SO=chromosome | SO=protein_coding	8.35	22.32	2	2
PF3D7_1220900	organism=Plasmodium_falciparum_3D7 | product=heterochromatin protein 1 (HP1) | location=Pf3D7_12_v3:831252-832052(-) | length=266 | sequence_SO=chromosome | SO=protein_coding	26.83	22.18	6	7
PF3D7_1343000	organism=Plasmodium_falciparum_3D7 | product=phosphoethanolamine N-methyltransferase (PMT) | location=Pf3D7_13_v3:1696894-1698113(+) | length=266 | sequence_SO=chromosome | SO=protein_coding	17.05	21.8	5	5
PF3D7_1407800	organism=Plasmodium_falciparum_3D7 | product=plasmepsin IV (PM4) | location=Pf3D7_14_v3:283086-284435(+) | length=449 | sequence_SO=chromosome | SO=protein_coding	29.64	21.6	6	7
PF3D7_1105000	organism=Plasmodium_falciparum_3D7 | product=histone H4 (H4) | location=Pf3D7_11_v3:221818-222129(-) | length=103 | sequence_SO=chromosome | SO=protein_coding	10.2	21.36	3	3
PF3D7_1108600	organism=Plasmodium_falciparum_3D7 | product=endoplasmic reticulum-resident calcium binding protein (ERC) | location=Pf3D7_11_v3:369675-370706(-) | length=343 | sequence_SO=chromosome | SO=protein_coding	33	21.28	7	8
PF3D7_1352500	organism=Plasmodium_falciparum_3D7 | product=thioredoxin-related protein, putative | location=Pf3D7_13_v3:2093365-2094337(-) | length=208 | sequence_SO=chromosome | SO=protein_coding	18.76	20.67	5	6
PF3D7_0206800	organism=Plasmodium_falciparum_3D7 | product=merozoite surface protein 2 (MSP2) | location=Pf3D7_02_v3:273689-274507(-) | length=272 | sequence_SO=chromosome | SO=protein_coding	6.71	20.59	2	2
PF3D7_1335100	organism=Plasmodium_falciparum_3D7 | product=merozoite surface protein 7 (MSP7) | location=Pf3D7_13_v3:1419086-1420141(-) | length=351 | sequence_SO=chromosome | SO=protein_coding	19.79	20.51	5	5
PF3D7_1408000	organism=Plasmodium_falciparum_3D7 | product=plasmepsin II | location=Pf3D7_14_v3:293471-294832(+) | length=453 | sequence_SO=chromosome | SO=protein_coding	32.58	19.87	7	10
PF3D7_1015600	organism=Plasmodium_falciparum_3D7 | product=heat shock protein 60 (HSP60) | location=Pf3D7_10_v3:627044-629040(-) | length=580 | sequence_SO=chromosome | SO=protein_coding	25.69	19.66	9	9
PF3D7_1408100	organism=Plasmodium_falciparum_3D7 | product=plasmepsin III,histo-aspartic protease (HAP) | location=Pf3D7_14_v3:297468-298823(+) | length=451 | sequence_SO=chromosome | SO=protein_coding	19	19.51	6	6
PF3D7_0827900	organism=Plasmodium_falciparum_3D7 | product=protein disulfide isomerase (PDI8) | location=Pf3D7_08_v3:1206788-1208394(-) | length=483 | sequence_SO=chromosome | SO=protein_coding	33.68	19.46	6	9
PF3D7_0918000	organism=Plasmodium_falciparum_3D7 | product=secreted acid phosphatase (GAP50) | location=Pf3D7_09_v3:742494-743684(-) | length=396 | sequence_SO=chromosome | SO=protein_coding	17.23	19.19	5	5
PF3D7_0518200	organism=Plasmodium_falciparum_3D7 | product=SWIB/MDM2 domain-containing protein, putative | location=Pf3D7_05_v3:758503-758898(-) | length=131 | sequence_SO=chromosome | SO=protein_coding	5.84	19.08	2	2
PF3D7_1408600	organism=Plasmodium_falciparum_3D7 | product=40S ribosomal protein S8e, putative | location=Pf3D7_14_v3:323317-324172(+) | length=218 | sequence_SO=chromosome | SO=protein_coding	9.54	18.81	3	3
PF3D7_1222300	organism=Plasmodium_falciparum_3D7 | product=endoplasmin, putative (GRP94) | location=Pf3D7_12_v3:883567-886032(-) | length=821 | sequence_SO=chromosome | SO=protein_coding	43.37	18.76	13	13
PF3D7_0516200	organism=Plasmodium_falciparum_3D7 | product=40S ribosomal protein S14, putative | location=Pf3D7_05_v3:675809-676614(-) | length=151 | sequence_SO=chromosome | SO=protein_coding	6.49	18.54	2	2
PF3D7_1323200	organism=Plasmodium_falciparum_3D7 | product=vacuolar ATP synthase subunit g, putative | location=Pf3D7_13_v3:968110-968798(-) | length=123 | sequence_SO=chromosome | SO=protein_coding	4.86	17.89	2	2
PF3D7_1001200	organism=Plasmodium_falciparum_3D7 | product=acyl-CoA binding protein, isoform 2, ACBP2 (ACBP2) | location=Pf3D7_10_v3:70547-70819(-) | length=90 | sequence_SO=chromosome | SO=protein_coding	3.6	17.78	1	1
PF3D7_1302800	organism=Plasmodium_falciparum_3D7 | product=40S ribosomal protein S7, putative | location=Pf3D7_13_v3:150783-151635(-) | length=194 | sequence_SO=chromosome | SO=protein_coding	8.33	17.53	3	3
PF3D7_1104400	organism=Plasmodium_falciparum_3D7 | product=conserved protein, unknown function | location=Pf3D7_11_v3:196767-198355(+) | length=424 | sequence_SO=chromosome | SO=protein_coding	19.36	16.98	7	7
PF3D7_1130200	organism=Plasmodium_falciparum_3D7 | product=60S ribosomal protein P0 (PfP0) | location=Pf3D7_11_v3:1165221-1166171(+) | length=316 | sequence_SO=chromosome | SO=protein_coding	12.28	16.77	4	4
PF3D7_1215300	organism=Plasmodium_falciparum_3D7 | product=10 kDa chaperonin (CPN10) | location=Pf3D7_12_v3:629009-629667(-) | length=103 | sequence_SO=chromosome | SO=protein_coding	4.09	16.5	1	1
PF3D7_1457200	organism=Plasmodium_falciparum_3D7 | product=thioredoxin 1 (TRX1) | location=Pf3D7_14_v3:2343640-2344218(-) | length=104 | sequence_SO=chromosome | SO=protein_coding	2.58	16.35	1	1
PF3D7_1016300	organism=Plasmodium_falciparum_3D7 | product=glycophorin binding protein (GBP) | location=Pf3D7_10_v3:650898-653567(-) | length=824 | sequence_SO=chromosome | SO=protein_coding	2.72	15.78	1	1
PF3D7_1015900	organism=Plasmodium_falciparum_3D7 | product=enolase (ENO) | location=Pf3D7_10_v3:637138-639011(+) | length=446 | sequence_SO=chromosome | SO=protein_coding	20.3	15.7	4	5
PF3D7_1204300	organism=Plasmodium_falciparum_3D7 | product=eukaryotic translation initiation factor 5A (EIF5A) | location=Pf3D7_12_v3:205491-205976(-) | length=161 | sequence_SO=chromosome | SO=protein_coding	6.57	15.53	2	2
PF3D7_0925900	organism=Plasmodium_falciparum_3D7 | product=conserved Plasmodium protein, unknown function | location=Pf3D7_09_v3:1040713-1041516(+) | length=217 | sequence_SO=chromosome | SO=protein_coding	14.05	14.29	3	3
PF3D7_0817900	organism=Plasmodium_falciparum_3D7 | product=high mobility group protein B2 (HMGB2) | location=Pf3D7_08_v3:816803-817102(-) | length=99 | sequence_SO=chromosome | SO=protein_coding	4.35	14.14	1	1
PF3D7_1338200	organism=Plasmodium_falciparum_3D7 | product=60S ribosomal protein L6-2, putative | location=Pf3D7_13_v3:1545070-1545735(-) | length=221 | sequence_SO=chromosome | SO=protein_coding	12.46	14.03	3	3
PF3D7_1035700	organism=Plasmodium_falciparum_3D7 | product=duffy binding-like merozoite surface protein (DBLMSP) | location=Pf3D7_10_v3:1413200-1415293(+) | length=697 | sequence_SO=chromosome | SO=protein_coding	24.5	13.92	7	7
PF3D7_1460700	organism=Plasmodium_falciparum_3D7 | product=60S ribosomal protein L27, putative | location=Pf3D7_14_v3:2475501-2476473(-) | length=146 | sequence_SO=chromosome | SO=protein_coding	6.81	13.7	2	3
PF3D7_1242900	organism=Plasmodium_falciparum_3D7 | product=mitochondrial import inner membrane translocase subunit TIM13, putative (TIM13) | location=Pf3D7_12_v3:1808878-1809622(-) | length=95 | sequence_SO=chromosome | SO=protein_coding	3.71	13.68	1	1
PF3D7_1410400	organism=Plasmodium_falciparum_3D7 | product=rhoptry-associated protein 1 (RAP1) | location=Pf3D7_14_v3:420442-422790(+) | length=782 | sequence_SO=chromosome | SO=protein_coding	32.28	13.43	8	9
PF3D7_1407900	organism=Plasmodium_falciparum_3D7 | product=plasmepsin I (PMI) | location=Pf3D7_14_v3:288297-289655(+) | length=452 | sequence_SO=chromosome | SO=protein_coding	13.81	13.27	4	4
PF3D7_0501600	organism=Plasmodium_falciparum_3D7 | product=rhoptry-associated protein 2 (RAP2) | location=Pf3D7_05_v3:84041-85237(-) | length=398 | sequence_SO=chromosome | SO=protein_coding	18.15	12.81	5	5
PF3D7_0914400	organism=Plasmodium_falciparum_3D7 | product=conserved Plasmodium protein, unknown function | location=Pf3D7_09_v3:617963-619835(+) | length=249 | sequence_SO=chromosome | SO=protein_coding	11.66	12.45	2	3
PF3D7_1401400	organism=Plasmodium_falciparum_3D7 | product=early transcribed membrane protein 14.1 (ETRAMP14) | location=Pf3D7_14_v3:53411-53734(-) | length=107 | sequence_SO=chromosome | SO=protein_coding	2.71	12.15	1	1
PF3D7_0903200	organism=Plasmodium_falciparum_3D7 | product=Rab GTPase 7 (Rab7) | location=Pf3D7_09_v3:133762-135587(-) | length=206 | sequence_SO=chromosome | SO=protein_coding	5.78	12.14	2	2
PF3D7_1105400	organism=Plasmodium_falciparum_3D7 | product=40S ribosomal protein S4, putative | location=Pf3D7_11_v3:235597-237097(-) | length=261 | sequence_SO=chromosome | SO=protein_coding	11.76	11.88	2	4
PF3D7_0608800	organism=Plasmodium_falciparum_3D7 | product=ornithine aminotransferase (OAT) | location=Pf3D7_06_v3:362635-363879(+) | length=414 | sequence_SO=chromosome | SO=protein_coding	12.77	11.84	4	4
PF3D7_1008900	organism=Plasmodium_falciparum_3D7 | product=adenylate kinase (AK1) | location=Pf3D7_10_v3:369199-370225(-) | length=242 | sequence_SO=chromosome | SO=protein_coding	6.5	11.57	2	2
PF3D7_1424100	organism=Plasmodium_falciparum_3D7 | product=60S ribosomal protein L5, putative | location=Pf3D7_14_v3:973853-975543(-) | length=294 | sequence_SO=chromosome | SO=protein_coding	9.8	11.56	2	2
PF3D7_1421200	organism=Plasmodium_falciparum_3D7 | product=40S ribosomal protein S25, putative | location=Pf3D7_14_v3:875687-876385(-) | length=105 | sequence_SO=chromosome | SO=protein_coding	3.96	11.43	1	1
PF3D7_1434200	organism=Plasmodium_falciparum_3D7 | product=calmodulin (CAM) | location=Pf3D7_14_v3:1368815-1369796(-) | length=149 | sequence_SO=chromosome | SO=protein_coding	5.04	11.41	1	1
PF3D7_1027300	organism=Plasmodium_falciparum_3D7 | product=peroxiredoxin (nPrx) | location=Pf3D7_10_v3:1140589-1142602(-) | length=393 | sequence_SO=chromosome | SO=protein_coding	9.49	11.2	3	3
PF3D7_0826700	organism=Plasmodium_falciparum_3D7 | product=receptor for activated c kinase (RACK) | location=Pf3D7_08_v3:1160164-1161708(-) | length=323 | sequence_SO=chromosome | SO=protein_coding	5.81	11.15	2	2
PF3D7_0807300	organism=Plasmodium_falciparum_3D7 | product=Rab GTPase 18 (RAB18) | location=Pf3D7_08_v3:381564-382847(+) | length=201 | sequence_SO=chromosome | SO=protein_coding	4.67	10.95	2	2
PF3D7_0306300	organism=Plasmodium_falciparum_3D7 | product=glutaredoxin 1 (GRX1) | location=Pf3D7_03_v3:295107-296094(-) | length=111 | sequence_SO=chromosome | SO=protein_coding	2.63	10.81	1	1
PF3D7_0513300	organism=Plasmodium_falciparum_3D7 | product=purine nucleoside phosphorylase (PNP) | location=Pf3D7_05_v3:569182-569919(-) | length=245 | sequence_SO=chromosome | SO=protein_coding	6.12	10.61	2	2
PF3D7_0715800	organism=Plasmodium_falciparum_3D7 | product=drug/metabolite exporter, drug/metabolite transporter | location=Pf3D7_07_v3:695600-696904(-) | length=434 | sequence_SO=chromosome | SO=protein_coding	2.85	10.37	1	2
PF3D7_1129000	organism=Plasmodium_falciparum_3D7 | product=spermidine synthase (SpdSyn) | location=Pf3D7_11_v3:1121930-1123377(+) | length=321 | sequence_SO=chromosome | SO=protein_coding	7.37	10.28	2	2
PF3D7_1128600	organism=Plasmodium_falciparum_3D7 | product=CCR4-NOT transcription complex subunit 2, putative (NOT2) | location=Pf3D7_11_v3:1110436-1112115(-) | length=559 | sequence_SO=chromosome | SO=protein_coding	3.44	10.2	1	1
PF3D7_1471100	organism=Plasmodium_falciparum_3D7 | product=exported protein 2 (EXP2) | location=Pf3D7_14_v3:2905163-2906565(-) | length=287 | sequence_SO=chromosome | SO=protein_coding	6.23	10.1	2	2
PF3D7_0519400	organism=Plasmodium_falciparum_3D7 | product=40S ribosomal protein S24, putative | location=Pf3D7_05_v3:798036-798775(-) | length=133 | sequence_SO=chromosome | SO=protein_coding	3.41	9.77	1	1
PF3D7_1006200	organism=Plasmodium_falciparum_3D7 | product=DNA/RNA-binding protein Alba 3 (ALBA3) | location=Pf3D7_10_v3:262150-262997(-) | length=107 | sequence_SO=chromosome | SO=protein_coding	2.69	9.35	1	1
PF3D7_0831700	organism=Plasmodium_falciparum_3D7 | product=heat shock protein 70 (HSP70-x) | location=Pf3D7_08_v3:1365467-1367506(-) | length=679 | sequence_SO=chromosome | SO=protein_coding	22.17	9.28	7	7
PF3D7_1459400	organism=Plasmodium_falciparum_3D7 | product=conserved Plasmodium protein, unknown function | location=Pf3D7_14_v3:2433361-2434383(-) | length=340 | sequence_SO=chromosome | SO=protein_coding	8.71	9.12	2	2
PF3D7_1310700	organism=Plasmodium_falciparum_3D7 | product=conserved Plasmodium protein, unknown function | location=Pf3D7_13_v3:468232-468663(-) | length=143 | sequence_SO=chromosome | SO=protein_coding	4.83	9.09	1	1
PF3D7_0207600	organism=Plasmodium_falciparum_3D7 | product=serine repeat antigen 5 (SERA5) | location=Pf3D7_02_v3:303593-307027(-) | length=997 | sequence_SO=chromosome | SO=protein_coding	24.04	9.03	6	6
PF3D7_1212000	organism=Plasmodium_falciparum_3D7 | product=glutathione peroxidase (Trx-G1) | location=Pf3D7_12_v3:534912-535915(-) | length=205 | sequence_SO=chromosome | SO=protein_coding	4.85	8.78	2	2
PF3D7_1105100	organism=Plasmodium_falciparum_3D7 | product=histone H2B (H2B) | location=Pf3D7_11_v3:226065-226418(+) | length=117 | sequence_SO=chromosome | SO=protein_coding	2.15	8.55	1	1
PF3D7_1140400	organism=Plasmodium_falciparum_3D7 | product=conserved Plasmodium protein, unknown function | location=Pf3D7_11_v3:1608006-1608609(+) | length=167 | sequence_SO=chromosome | SO=protein_coding	3.27	8.38	1	1
PF3D7_0500800	organism=Plasmodium_falciparum_3D7 | product=mature parasite-infected erythrocyte surface antigen,erythrocyte membrane protein 2 (MESA) | location=Pf3D7_05_v3:43327-47761(-) | length=1434 | sequence_SO=chromosome | SO=protein_coding	40.91	8.3	10	11
PF3D7_0322000	organism=Plasmodium_falciparum_3D7 | product=peptidyl-prolyl cis-trans isomerase (CYP19A) | location=Pf3D7_03_v3:928644-929159(-) | length=171 | sequence_SO=chromosome | SO=protein_coding	3.68	8.19	1	1
PF3D7_0316700	organism=Plasmodium_falciparum_3D7 | product=HVA22/TB2/DP1 family protein, putative | location=Pf3D7_03_v3:674458-675636(+) | length=221 | sequence_SO=chromosome | SO=protein_coding	4.98	8.14	2	2
PF3D7_1456800	organism=Plasmodium_falciparum_3D7 | product=V-type H( )-translocating pyrophosphatase, putative (VP1) | location=Pf3D7_14_v3:2329933-2332086(-) | length=717 | sequence_SO=chromosome | SO=protein_coding	13.24	7.95	3	4
PF3D7_1232100	organism=Plasmodium_falciparum_3D7 | product=60 kDa chaperonin (CPN60) | location=Pf3D7_12_v3:1328311-1331371(-) | length=718 | sequence_SO=chromosome | SO=protein_coding	12.8	7.94	4	4
PF3D7_1033200	organism=Plasmodium_falciparum_3D7 | product=early transcribed membrane protein 10.2 (ETRAMP10.2) | location=Pf3D7_10_v3:1335222-1336289(+) | length=355 | sequence_SO=chromosome | SO=protein_coding	8.82	7.89	2	2
PF3D7_1431700	organism=Plasmodium_falciparum_3D7 | product=60S ribosomal protein L14, putative | location=Pf3D7_14_v3:1247030-1247950(+) | length=165 | sequence_SO=chromosome | SO=protein_coding	2.5	7.88	1	1
PF3D7_1351400	organism=Plasmodium_falciparum_3D7 | product=60S ribosomal protein L17, putative | location=Pf3D7_13_v3:2052108-2053384(+) | length=203 | sequence_SO=chromosome | SO=protein_coding	4.89	7.88	1	1
PF3D7_1003600	organism=Plasmodium_falciparum_3D7 | product=membrane skeletal protein IMC1-related (ALV5) | location=Pf3D7_10_v3:164945-165790(+) | length=281 | sequence_SO=chromosome | SO=protein_coding	6.36	7.83	2	2
PF3D7_0731600	organism=Plasmodium_falciparum_3D7 | product=acyl-CoA synthetase (ACS5) | location=Pf3D7_07_v3:1368161-1370596(+) | length=811 | sequence_SO=chromosome | SO=protein_coding	15.06	7.77	4	4
PF3D7_0813900	organism=Plasmodium_falciparum_3D7 | product=40S ribosomal protein S16, putative | location=Pf3D7_08_v3:677989-678725(-) | length=144 | sequence_SO=chromosome | SO=protein_coding	2.32	7.64	1	1
PF3D7_1108700	organism=Plasmodium_falciparum_3D7 | product=heat shock protein DnaJ homologue Pfj2 | location=Pf3D7_11_v3:373238-374860(-) | length=540 | sequence_SO=chromosome | SO=protein_coding	9.66	7.59	3	3
PF3D7_1317800	organism=Plasmodium_falciparum_3D7 | product=40S ribosomal protein S15/S19, putative | location=Pf3D7_13_v3:740527-741454(+) | length=145 | sequence_SO=chromosome | SO=protein_coding	3.28	7.59	1	1
PF3D7_0905400	organism=Plasmodium_falciparum_3D7 | product=high molecular weight rhoptry protein 3 (RhopH3) | location=Pf3D7_09_v3:270740-274789(-) | length=897 | sequence_SO=chromosome | SO=protein_coding	15.8	7.36	4	4
PF3D7_0714000	organism=Plasmodium_falciparum_3D7 | product=histone H2B variant (H2B.Z) | location=Pf3D7_07_v3:643101-643472(-) | length=123 | sequence_SO=chromosome | SO=protein_coding	0	7.32	1	1
PF3D7_0532100	organism=Plasmodium_falciparum_3D7 | product=early transcribed membrane protein 5 (ETRAMP5) | location=Pf3D7_05_v3:1301224-1301769(+) | length=181 | sequence_SO=chromosome | SO=protein_coding	3.91	7.18	1	1
PF3D7_1446600	organism=Plasmodium_falciparum_3D7 | product=centrin-2 (CEN2) | location=Pf3D7_14_v3:1917232-1918010(-) | length=168 | sequence_SO=chromosome | SO=protein_coding	3.35	7.14	1	1
PF3D7_1439800	organism=Plasmodium_falciparum_3D7 | product=vesicle-associated membrane protein, putative | location=Pf3D7_14_v3:1618819-1619794(+) | length=241 | sequence_SO=chromosome | SO=protein_coding	0	7.05	1	1
PF3D7_1345100	organism=Plasmodium_falciparum_3D7 | product=thioredoxin 2 (TRX2) | location=Pf3D7_13_v3:1809736-1810521(-) | length=157 | sequence_SO=chromosome | SO=protein_coding	3.28	7.01	1	1
PF3D7_1037300	organism=Plasmodium_falciparum_3D7 | product=ADP/ATP transporter on adenylate translocase | location=Pf3D7_10_v3:1477940-1478845(-) | length=301 | sequence_SO=chromosome | SO=protein_coding	5.5	6.98	2	2
PF3D7_1132800	organism=Plasmodium_falciparum_3D7 | product=aquaglyceroporin (AQP) | location=Pf3D7_11_v3:1271204-1271980(+) | length=258 | sequence_SO=chromosome | SO=protein_coding	3.25	6.98	1	1
PF3D7_0415900	organism=Plasmodium_falciparum_3D7 | product=60S ribosomal protein L15, putative | location=Pf3D7_04_v3:697918-698768(-) | length=205 | sequence_SO=chromosome | SO=protein_coding	2.68	6.83	1	1
PF3D7_1444800	organism=Plasmodium_falciparum_3D7 | product=fructose-bisphosphate aldolase (FBPA) | location=Pf3D7_14_v3:1844041-1845617(-) | length=369 | sequence_SO=chromosome | SO=protein_coding	4.55	6.78	2	2
PF3D7_0721600	organism=Plasmodium_falciparum_3D7 | product=40S ribosomal protein S5, putative | location=Pf3D7_07_v3:931459-932164(-) | length=195 | sequence_SO=chromosome | SO=protein_coding	2.68	6.67	1	1
PF3D7_1129100	organism=Plasmodium_falciparum_3D7 | product=parasitophorous vacuolar protein 1 (PV1) | location=Pf3D7_11_v3:1125952-1127310(+) | length=452 | sequence_SO=chromosome | SO=protein_coding	7.59	6.64	2	2
PF3D7_0307200	organism=Plasmodium_falciparum_3D7 | product=60S ribosomal protein L7, putative | location=Pf3D7_03_v3:314976-316236(-) | length=257 | sequence_SO=chromosome | SO=protein_coding	3.11	6.61	1	1
PF3D7_1358700	organism=Plasmodium_falciparum_3D7 | product=HVA22-like protein, putative | location=Pf3D7_13_v3:2326394-2326855(-) | length=153 | sequence_SO=chromosome | SO=protein_coding	2.36	6.54	1	1
PF3D7_1134100	organism=Plasmodium_falciparum_3D7 | product=protein disulfide isomerase (PDI-11) | location=Pf3D7_11_v3:1323043-1324314(-) | length=423 | sequence_SO=chromosome | SO=protein_coding	7.2	6.38	2	2
PF3D7_0320900	organism=Plasmodium_falciparum_3D7 | product=histone H2A variant, putative (H2A.Z) | location=Pf3D7_03_v3:875213-876295(+) | length=158 | sequence_SO=chromosome | SO=protein_coding	2.85	6.33	1	1
PF3D7_0823200	organism=Plasmodium_falciparum_3D7 | product=RNA binding protein, putative | location=Pf3D7_08_v3:1022629-1023846(-) | length=286 | sequence_SO=chromosome | SO=protein_coding	4.32	6.29	1	1
PF3D7_0316800	organism=Plasmodium_falciparum_3D7 | product=40S ribosomal protein S15A, putative | location=Pf3D7_03_v3:677842-678474(+) | length=130 | sequence_SO=chromosome | SO=protein_coding	2.39	6.15	1	1
PF3D7_0626800	organism=Plasmodium_falciparum_3D7 | product=pyruvate kinase (PyrK) | location=Pf3D7_06_v3:1078995-1081320(+) | length=511 | sequence_SO=chromosome | SO=protein_coding	11.64	6.07	2	3
PF3D7_0710600	organism=Plasmodium_falciparum_3D7 | product=60S ribosomal protein L34a, putative | location=Pf3D7_07_v3:478468-479138(-) | length=150 | sequence_SO=chromosome | SO=protein_coding	2.26	6	1	1
PF3D7_1465900	organism=Plasmodium_falciparum_3D7 | product=40S ribosomal protein S3, putative | location=Pf3D7_14_v3:2684141-2685534(+) | length=221 | sequence_SO=chromosome | SO=protein_coding	4.01	5.88	1	1
PF3D7_1361900	organism=Plasmodium_falciparum_3D7 | product=proliferating cell nuclear antigen (PCNA) | location=Pf3D7_13_v3:2482472-2483296(-) | length=274 | sequence_SO=chromosome | SO=protein_coding	4.14	5.84	1	1
PF3D7_0907900	organism=Plasmodium_falciparum_3D7 | product=peptide deformylase (PDF) | location=Pf3D7_09_v3:367865-368789(-) | length=241 | sequence_SO=chromosome | SO=protein_coding	2.32	5.81	1	1
PF3D7_0629200	organism=Plasmodium_falciparum_3D7 | product=DnaJ protein, putative | location=Pf3D7_06_v3:1199853-1200995(-) | length=380 | sequence_SO=chromosome | SO=protein_coding	5.77	5.79	2	2
PF3D7_0104200	organism=Plasmodium_falciparum_3D7 | product=conserved Plasmodium protein, unknown function | location=Pf3D7_01_v3:182822-184222(-) | length=466 | sequence_SO=chromosome | SO=protein_coding	5.92	5.79	2	2
PF3D7_0721100	organism=Plasmodium_falciparum_3D7 | product=conserved Plasmodium protein, unknown function | location=Pf3D7_07_v3:916434-917168(+) | length=244 | sequence_SO=chromosome | SO=protein_coding	11.41	5.74	1	3
PF3D7_1135400	organism=Plasmodium_falciparum_3D7 | product=conserved Plasmodium protein, unknown function | location=Pf3D7_11_v3:1384378-1385115(-) | length=245 | sequence_SO=chromosome | SO=protein_coding	3.23	5.71	1	1
PF3D7_1237700	organism=Plasmodium_falciparum_3D7 | product=conserved Plasmodium membrane protein, unknown function | location=Pf3D7_12_v3:1572371-1573557(+) | length=210 | sequence_SO=chromosome | SO=protein_coding	2.86	5.71	1	1
PF3D7_0406100	organism=Plasmodium_falciparum_3D7 | product=vacuolar ATP synthase subunit b | location=Pf3D7_04_v3:323267-325225(-) | length=494 | sequence_SO=chromosome | SO=protein_coding	7.24	5.67	2	2
PF3D7_0405600	organism=Plasmodium_falciparum_3D7 | product=conserved Plasmodium membrane protein, unknown function | location=Pf3D7_04_v3:303329-305343(+) | length=315 | sequence_SO=chromosome | SO=protein_coding	3.25	5.4	1	1
PF3D7_1246400	organism=Plasmodium_falciparum_3D7 | product=myosin light chain 1,myosin A tail domain interacting protein (MTIP) | location=Pf3D7_12_v3:1931970-1932584(+) | length=204 | sequence_SO=chromosome | SO=protein_coding	2.46	5.39	1	1
PF3D7_0617800	organism=Plasmodium_falciparum_3D7 | product=histone H2A (H2A) | location=Pf3D7_06_v3:748416-748814(-) | length=132 | sequence_SO=chromosome | SO=protein_coding	2.61	5.3	1	1
PF3D7_1115300	organism=Plasmodium_falciparum_3D7 | product=cysteine proteinase falcipain 2b (FP2B) | location=Pf3D7_11_v3:581250-582698(-) | length=482 | sequence_SO=chromosome | SO=protein_coding	4.22	5.19	2	2
PF3D7_1320600	organism=Plasmodium_falciparum_3D7 | product=Rab GTPase 11a (RAB11a) | location=Pf3D7_13_v3:847090-848383(+) | length=216 | sequence_SO=chromosome | SO=protein_coding	2.11	5.09	1	1
PF3D7_1414300	organism=Plasmodium_falciparum_3D7 | product=60S ribosomal protein L10, putative | location=Pf3D7_14_v3:570802-571461(+) | length=219 | sequence_SO=chromosome | SO=protein_coding	3.6	5.02	1	1
PF3D7_0520000	organism=Plasmodium_falciparum_3D7 | product=40S ribosomal protein S9, putative | location=Pf3D7_05_v3:828953-829883(+) | length=189 | sequence_SO=chromosome | SO=protein_coding	2.71	4.76	1	1
PF3D7_0929400	organism=Plasmodium_falciparum_3D7 | product=high molecular weight rhoptry protein 2 (RhopH2) | location=Pf3D7_09_v3:1175203-1180762(+) | length=1378 | sequence_SO=chromosome | SO=protein_coding	16.67	4.72	5	5
PF3D7_1334800	organism=Plasmodium_falciparum_3D7 | product=MSP7-like protein (MSRP2) | location=Pf3D7_13_v3:1413102-1413947(-) | length=281 | sequence_SO=chromosome | SO=protein_coding	2.39	4.63	1	1
PF3D7_0814200	organism=Plasmodium_falciparum_3D7 | product=DNA/RNA-binding protein Alba 1 (ALBA1) | location=Pf3D7_08_v3:687340-688086(+) | length=248 | sequence_SO=chromosome | SO=protein_coding	2.36	4.44	1	1
PF3D7_1344200	organism=Plasmodium_falciparum_3D7 | product=heat shock protein 110, putative (HSP110) | location=Pf3D7_13_v3:1769129-1771927(+) | length=932 | sequence_SO=chromosome | SO=protein_coding	11.19	4.4	3	3
PF3D7_1311800	organism=Plasmodium_falciparum_3D7 | product=M1-family alanyl aminopeptidase (M1AAP) | location=Pf3D7_13_v3:501790-505047(+) | length=1085 | sequence_SO=chromosome | SO=protein_coding	9.12	4.33	3	3
PF3D7_1345700	organism=Plasmodium_falciparum_3D7 | product=isocitrate dehydrogenase (NADP), mitochondrial precursor (IDH) | location=Pf3D7_13_v3:1828283-1829689(-) | length=468 | sequence_SO=chromosome | SO=protein_coding	4.05	4.27	1	1
PF3D7_1246200	organism=Plasmodium_falciparum_3D7 | product=actin I (ACT1) | location=Pf3D7_12_v3:1920784-1921914(+) | length=376 | sequence_SO=chromosome | SO=protein_coding	3.94	4.26	1	1
PF3D7_0501500	organism=Plasmodium_falciparum_3D7 | product=rhoptry-associated protein 3 (RAP3) | location=Pf3D7_05_v3:81134-82336(-) | length=400 | sequence_SO=chromosome | SO=protein_coding	2.48	4.25	1	1
PF3D7_0501000	organism=Plasmodium_falciparum_3D7 | product=Plasmodium exported protein, unknown function | location=Pf3D7_05_v3:55841-56872(+) | length=260 | sequence_SO=chromosome | SO=protein_coding	2.31	4.23	1	1
PF3D7_1118200	organism=Plasmodium_falciparum_3D7 | product=heat shock protein 90, putative | location=Pf3D7_11_v3:688766-691558(-) | length=930 | sequence_SO=chromosome | SO=protein_coding	9.19	4.19	3	3
PF3D7_0719600	organism=Plasmodium_falciparum_3D7 | product=60S ribosomal protein L11a, putative | location=Pf3D7_07_v3:858742-859492(-) | length=173 | sequence_SO=chromosome | SO=protein_coding	2.51	4.05	1	1
PF3D7_1124700	organism=Plasmodium_falciparum_3D7 | product=GrpE protein homolog, mitochondrial, putative (MGE1) | location=Pf3D7_11_v3:974493-975538(-) | length=301 | sequence_SO=chromosome | SO=protein_coding	2.77	3.99	1	1
PF3D7_1424400	organism=Plasmodium_falciparum_3D7 | product=60S ribosomal protein L7-3, putative | location=Pf3D7_14_v3:977908-979166(+) | length=283 | sequence_SO=chromosome | SO=protein_coding	2.08	3.89	1	1
PF3D7_1446200	organism=Plasmodium_falciparum_3D7 | product=M17 leucyl aminopeptidase (LAP) | location=Pf3D7_14_v3:1893200-1895017(-) | length=605 | sequence_SO=chromosome | SO=protein_coding	4.77	3.8	2	2
PF3D7_0612700	organism=Plasmodium_falciparum_3D7 | product=6-cysteine protein (P12) | location=Pf3D7_06_v3:525987-527030(-) | length=347 | sequence_SO=chromosome | SO=protein_coding	3.02	3.75	1	1
PF3D7_1341300	organism=Plasmodium_falciparum_3D7 | product=60S ribosomal protein L18-2, putative | location=Pf3D7_13_v3:1636556-1637833(+) | length=187 | sequence_SO=chromosome | SO=protein_coding	2.33	3.74	1	1
PF3D7_0922200	organism=Plasmodium_falciparum_3D7 | product=S-adenosylmethionine synthetase (SAMS) | location=Pf3D7_09_v3:903362-904570(+) | length=402 | sequence_SO=chromosome | SO=protein_coding	2.56	3.73	1	1
PF3D7_0302500	organism=Plasmodium_falciparum_3D7 | product=cytoadherence linked asexual protein 3.1 (CLAG3.1) | location=Pf3D7_03_v3:135418-140660(+) | length=1417 | sequence_SO=chromosome | SO=protein_coding	14.5	3.67	4	4
PF3D7_0619400	organism=Plasmodium_falciparum_3D7 | product=cell division cycle protein 48 homologue, putative | location=Pf3D7_06_v3:815622-818247(-) | length=828 | sequence_SO=chromosome | SO=protein_coding	6.36	3.5	2	2
PF3D7_0303700	organism=Plasmodium_falciparum_3D7 | product=dihydrolipoamide acyltransferase, putative | location=Pf3D7_03_v3:191245-192591(-) | length=448 | sequence_SO=chromosome | SO=protein_coding	8.09	3.35	1	2
PF3D7_0525800	organism=Plasmodium_falciparum_3D7 | product=membrane skeletal protein IMC1-related | location=Pf3D7_05_v3:1071247-1072149(+) | length=300 | sequence_SO=chromosome | SO=protein_coding	2.42	3.33	1	1
PF3D7_1419200	organism=Plasmodium_falciparum_3D7 | product=conserved Plasmodium protein, unknown function | location=Pf3D7_14_v3:797709-800135(-) | length=671 | sequence_SO=chromosome | SO=protein_coding	5.05	3.28	2	2
PF3D7_1431600	organism=Plasmodium_falciparum_3D7 | product=ATP-specific succinyl-CoA synthetase beta subunit, putative | location=Pf3D7_14_v3:1244018-1245406(+) | length=462 | sequence_SO=chromosome | SO=protein_coding	2.8	3.25	1	1
PF3D7_0204700	organism=Plasmodium_falciparum_3D7 | product=hexose transporter (HT) | location=Pf3D7_02_v3:205889-207403(-) | length=504 | sequence_SO=chromosome | SO=protein_coding	4.44	2.98	1	1
PF3D7_1228600	organism=Plasmodium_falciparum_3D7 | product=merozoite surface protein 9 (MSP9) | location=Pf3D7_12_v3:1160729-1162960(-) | length=743 | sequence_SO=chromosome | SO=protein_coding	4.93	2.96	1	1
PF3D7_1311900	organism=Plasmodium_falciparum_3D7 | product=vacuolar ATP synthase subunit a (vapA) | location=Pf3D7_13_v3:507900-509735(+) | length=611 | sequence_SO=chromosome | SO=protein_coding	4.52	2.95	1	1
PF3D7_1437900	organism=Plasmodium_falciparum_3D7 | product=HSP40, subfamily A, putative | location=Pf3D7_14_v3:1533329-1534947(+) | length=424 | sequence_SO=chromosome | SO=protein_coding	3	2.83	1	1
PF3D7_1476300	organism=Plasmodium_falciparum_3D7 | product=Plasmodium exported protein (PHISTb), unknown function | location=Pf3D7_14_v3:3139140-3140982(+) | length=572 | sequence_SO=chromosome | SO=protein_coding	3.77	2.8	1	1
PF3D7_1474600	organism=Plasmodium_falciparum_3D7 | product=conserved Plasmodium membrane protein, unknown function | location=Pf3D7_14_v3:3060864-3062634(+) | length=394 | sequence_SO=chromosome | SO=protein_coding	3.06	2.79	1	1
PF3D7_1437000	organism=Plasmodium_falciparum_3D7 | product=N-acetyltransferase, putative | location=Pf3D7_14_v3:1502648-1504861(+) | length=544 | sequence_SO=chromosome | SO=protein_coding	3.66	2.76	1	1
PF3D7_0709700	organism=Plasmodium_falciparum_3D7 | product=lysophospholipase, putative | location=Pf3D7_07_v3:435089-436195(-) | length=368 | sequence_SO=chromosome | SO=protein_coding	2.54	2.72	1	1
PF3D7_0922500	organism=Plasmodium_falciparum_3D7 | product=phosphoglycerate kinase (PGK) | location=Pf3D7_09_v3:913230-914480(+) | length=416 | sequence_SO=chromosome | SO=protein_coding	2.75	2.64	1	1
PF3D7_1203700	organism=Plasmodium_falciparum_3D7 | product=nucleosome assembly protein (NAPL) | location=Pf3D7_12_v3:187146-188842(-) | length=347 | sequence_SO=chromosome | SO=protein_coding	2.17	2.59	1	1
PF3D7_1346100	organism=Plasmodium_falciparum_3D7 | product=Sec61 alpha subunit, PfSec61 (SEC61) | location=Pf3D7_13_v3:1843376-1844897(+) | length=472 | sequence_SO=chromosome | SO=protein_coding	3.73	2.54	1	1
PF3D7_1306200	organism=Plasmodium_falciparum_3D7 | product=conserved Plasmodium protein, unknown function | location=Pf3D7_13_v3:289564-291000(-) | length=478 | sequence_SO=chromosome | SO=protein_coding	4.11	2.51	1	1
PF3D7_1416100	organism=Plasmodium_falciparum_3D7 | product=root hair defective 3 GTP-binding protein (RHD3) homolog, putative | location=Pf3D7_14_v3:645641-648454(-) | length=937 | sequence_SO=chromosome | SO=protein_coding	6.39	2.45	2	2
PF3D7_0501200	organism=Plasmodium_falciparum_3D7 | product=parasite-infected erythrocyte surface protein (PIESP2) | location=Pf3D7_05_v3:64065-65489(+) | length=408 | sequence_SO=chromosome | SO=protein_coding	2.76	2.45	1	1
PF3D7_1235700	organism=Plasmodium_falciparum_3D7 | product=ATP synthase subunit beta, mitochondrial | location=Pf3D7_12_v3:1487084-1488691(+) | length=535 | sequence_SO=chromosome | SO=protein_coding	3.92	2.43	1	1
PF3D7_0207500	organism=Plasmodium_falciparum_3D7 | product=serine repeat antigen 6 (SERA6) | location=Pf3D7_02_v3:298897-302564(-) | length=1031 | sequence_SO=chromosome | SO=protein_coding	4.79	2.42	1	1
PF3D7_1133400	organism=Plasmodium_falciparum_3D7 | product=apical membrane antigen 1 (AMA1) | location=Pf3D7_11_v3:1293856-1295724(+) | length=622 | sequence_SO=chromosome | SO=protein_coding	3.51	2.41	1	1
PF3D7_0515700	organism=Plasmodium_falciparum_3D7 | product=glideosome-associated protein 40, putative (GAP40) | location=Pf3D7_05_v3:653966-655336(-) | length=456 | sequence_SO=chromosome | SO=protein_coding	1.84	2.41	1	1
PF3D7_1013300	organism=Plasmodium_falciparum_3D7 | product=conserved Plasmodium protein, unknown function | location=Pf3D7_10_v3:515721-517607(-) | length=628 | sequence_SO=chromosome | SO=protein_coding	2.64	2.39	1	1
PF3D7_0217100	organism=Plasmodium_falciparum_3D7 | product=ATP synthase F1, alpha subunit | location=Pf3D7_02_v3:707738-709393(+) | length=551 | sequence_SO=chromosome | SO=protein_coding	2.47	2.36	1	1
PF3D7_0821000	organism=Plasmodium_falciparum_3D7 | product=conserved Plasmodium protein, unknown function | location=Pf3D7_08_v3:948745-950899(+) | length=514 | sequence_SO=chromosome | SO=protein_coding	2.65	2.33	1	1
PF3D7_1325100	organism=Plasmodium_falciparum_3D7 | product=phosphoribosylpyrophosphate synthetase | location=Pf3D7_13_v3:1044552-1045865(-) | length=437 | sequence_SO=chromosome | SO=protein_coding	2.6	2.29	1	1
PF3D7_0523000	organism=Plasmodium_falciparum_3D7 | product=multidrug resistance protein (MDR1) | location=Pf3D7_05_v3:957890-962149(+) | length=1419 | sequence_SO=chromosome | SO=protein_coding	8.24	2.18	2	2
PF3D7_1218300	organism=Plasmodium_falciparum_3D7 | product=adaptor protein subunit, putative | location=Pf3D7_12_v3:717955-719820(+) | length=621 | sequence_SO=chromosome | SO=protein_coding	3.83	2.09	1	1
PF3D7_1308200	organism=Plasmodium_falciparum_3D7 | product=carbamoyl phosphate synthetase (cpsSII) | location=Pf3D7_13_v3:361166-368495(-) | length=2375 | sequence_SO=chromosome | SO=protein_coding	0	2.02	1	1
PF3D7_1454400	organism=Plasmodium_falciparum_3D7 | product=aminopeptidase P (APP) | location=Pf3D7_14_v3:2234143-2236476(+) | length=777 | sequence_SO=chromosome | SO=protein_coding	4.47	1.93	1	1
PF3D7_1347200	organism=Plasmodium_falciparum_3D7 | product=nucleoside transporter 1 (NT1) | location=Pf3D7_13_v3:1889853-1891121(-) | length=422 | sequence_SO=chromosome | SO=protein_coding	2.39	1.9	1	1
PF3D7_0708400	organism=Plasmodium_falciparum_3D7 | product=heat shock protein 90 (HSP90) | location=Pf3D7_07_v3:381592-384614(+) | length=745 | sequence_SO=chromosome | SO=protein_coding	3.76	1.74	1	1
PF3D7_1451100	organism=Plasmodium_falciparum_3D7 | product=elongation factor 2 | location=Pf3D7_14_v3:2090902-2093400(+) | length=832 | sequence_SO=chromosome | SO=protein_coding	3.64	1.68	1	1
PF3D7_0506500	organism=Plasmodium_falciparum_3D7 | product=conserved Plasmodium protein, unknown function | location=Pf3D7_05_v3:265595-278345(+) | length=3980 | sequence_SO=chromosome | SO=protein_coding	0	1.63	1	2
PF3D7_1133800	organism=Plasmodium_falciparum_3D7 | product=RNA (uracil-5-)methyltransferase, putative | location=Pf3D7_11_v3:1309024-1311793(+) | length=857 | sequence_SO=chromosome | SO=protein_coding	3.45	1.4	1	1
PF3D7_1238800	organism=Plasmodium_falciparum_3D7 | product=acyl-CoA synthetase (ACS11) | location=Pf3D7_12_v3:1610363-1612741(+) | length=792 | sequence_SO=chromosome | SO=protein_coding	2.98	1.39	1	1
PF3D7_1211900	organism=Plasmodium_falciparum_3D7 | product=non-SERCA-type Ca2 -transporting P-ATPase (ATP4) | location=Pf3D7_12_v3:529005-532799(-) | length=1264 | sequence_SO=chromosome | SO=protein_coding	4.36	1.19	1	1
PF3D7_1360800	organism=Plasmodium_falciparum_3D7 | product=falcilysin (FLN) | location=Pf3D7_13_v3:2435343-2438924(+) | length=1193 | sequence_SO=chromosome | SO=protein_coding	3.31	1.17	1	1
PF3D7_1420700	organism=Plasmodium_falciparum_3D7 | product=surface protein, Pf113 (Pf113) | location=Pf3D7_14_v3:860011-863080(+) | length=969 | sequence_SO=chromosome | SO=protein_coding	2.22	1.14	1	1
PF3D7_1462300	organism=Plasmodium_falciparum_3D7 | product=conserved Plasmodium protein, unknown function | location=Pf3D7_14_v3:2524921-2528994(-) | length=1357 | sequence_SO=chromosome | SO=protein_coding	3.11	1.11	1	1
PF3D7_0106300	organism=Plasmodium_falciparum_3D7 | product=calcium-transporting ATPase (ATP6) | location=Pf3D7_01_v3:265208-269173(-) | length=1228 | sequence_SO=chromosome | SO=protein_coding	3.83	1.06	1	1
PF3D7_1011800	organism=Plasmodium_falciparum_3D7 | product=QF122 antigen | location=Pf3D7_10_v3:455398-458817(+) | length=1139 | sequence_SO=chromosome | SO=protein_coding	3.13	1.05	1	1
PF3D7_0310400	organism=Plasmodium_falciparum_3D7 | product=parasite-infected erythrocyte surface protein (PIESP1) | location=Pf3D7_03_v3:447500-451384(+) | length=1294 | sequence_SO=chromosome | SO=protein_coding	2.92	0.93	1	1
PF3D7_1036900	organism=Plasmodium_falciparum_3D7 | product=conserved Plasmodium protein, unknown function | location=Pf3D7_10_v3:1452599-1458006(-) | length=1681 | sequence_SO=chromosome | SO=protein_coding	4.48	0.89	1	1
PF3D7_1252100	organism=Plasmodium_falciparum_3D7 | product=rhoptry neck protein 3 (RON3) | location=Pf3D7_12_v3:2114628-2122487(-) | length=2215 | sequence_SO=chromosome | SO=protein_coding	2.44	0.81	1	1
PF3D7_0203000	organism=Plasmodium_falciparum_3D7 | product=conserved Plasmodium protein, unknown function | location=Pf3D7_02_v3:141625-147564(-) | length=1979 | sequence_SO=chromosome | SO=protein_coding	2.32	0.35	1	1
