# Supplementary material for: A novel Pfs38 protein complex on the surface of Plasmodium falciparum blood-stage merozoites
Source: Malar J. 2017 Feb 16;16:79. doi: 10.1186/s12936-017-1716-0 (PMC5312596; doi:10.1186/s12936-017-1716-0)
Supplement: Supplementary file 8 — Additional file 8. Full list of proteins identified in LC-MS/MS analysis for immunoprecipitation with α-PfMSP-165 antibody. [file 12936_2017_1716_MOESM8_ESM.xlsx]

## Sheet: Sheet1
Full list of proteins identified in LC-MS/MS analysis for immunoprecipitation with α-PfMSP-165 IgG
Accession	Description	Score	Coverage	Unique peptides	PSM
PF3D7_0917900	organism=Plasmodium_falciparum_3D7 | product=heat shock protein 70 (HSP70-2) | location=Pf3D7_09_v3:737985-740276(+) | length=652 | sequence_SO=chromosome | SO=protein_coding	759.07	79.14	51	213
PF3D7_0930300	organism=Plasmodium_falciparum_3D7 | product=merozoite surface protein 1 (MSP1) | location=Pf3D7_09_v3:1201812-1206974(+) | length=1720 | sequence_SO=chromosome | SO=protein_coding	568.71	48.08	73	170
PF3D7_0818900	organism=Plasmodium_falciparum_3D7 | product=heat shock protein 70 (HSP70) | location=Pf3D7_08_v3:860384-862417(+) | length=677 | sequence_SO=chromosome | SO=protein_coding	382.08	55.98	26	147
PF3D7_1134000	organism=Plasmodium_falciparum_3D7 | product=heat shock protein 70 (Hsp70-3) | location=Pf3D7_11_v3:1320114-1322105(+) | length=663 | sequence_SO=chromosome | SO=protein_coding	104.69	32.13	17	32
PF3D7_1357100	organism=Plasmodium_falciparum_3D7 | product=elongation factor 1-alpha | location=Pf3D7_13_v3:2268901-2270232(+) | length=443 | sequence_SO=chromosome | SO=protein_coding	85.01	54.18	19	29
PF3D7_1462800	organism=Plasmodium_falciparum_3D7 | product=glyceraldehyde-3-phosphate dehydrogenase (GAPDH) | location=Pf3D7_14_v3:2559098-2560347(+) | length=337 | sequence_SO=chromosome | SO=protein_coding	71.88	44.21	9	20
PF3D7_0207600	organism=Plasmodium_falciparum_3D7 | product=serine repeat antigen 5 (SERA5) | location=Pf3D7_02_v3:303593-307027(-) | length=997 | sequence_SO=chromosome | SO=protein_coding	70.77	12.44	10	21
PF3D7_1335100	organism=Plasmodium_falciparum_3D7 | product=merozoite surface protein 7 (MSP7) | location=Pf3D7_13_v3:1419086-1420141(-) | length=351 | sequence_SO=chromosome | SO=protein_coding	66.48	33.9	10	20
PF3D7_1407800	organism=Plasmodium_falciparum_3D7 | product=plasmepsin IV (PM4) | location=Pf3D7_14_v3:283086-284435(+) | length=449 | sequence_SO=chromosome | SO=protein_coding	62.29	33.18	8	15
PF3D7_1222300	organism=Plasmodium_falciparum_3D7 | product=endoplasmin, putative (GRP94) | location=Pf3D7_12_v3:883567-886032(-) | length=821 | sequence_SO=chromosome | SO=protein_coding	60.91	22.53	13	17
PF3D7_0831700	organism=Plasmodium_falciparum_3D7 | product=heat shock protein 70 (HSP70-x) | location=Pf3D7_08_v3:1365467-1367506(-) | length=679 | sequence_SO=chromosome | SO=protein_coding	53.74	11.63	2	18
PF3D7_1010700	organism=Plasmodium_falciparum_3D7 | product=dolichyl-phosphate-mannose protein mannosyltransferase, putative | location=Pf3D7_10_v3:422961-424365(+) | length=223 | sequence_SO=chromosome | SO=protein_coding	46.23	42.6	7	13
PF3D7_1117700	organism=Plasmodium_falciparum_3D7 | product=GTP-binding nuclear protein ran/tc4 (RAN) | location=Pf3D7_11_v3:670711-671515(-) | length=214 | sequence_SO=chromosome | SO=protein_coding	40.9	44.39	7	14
PF3D7_0309600	organism=Plasmodium_falciparum_3D7 | product=60S acidic ribosomal protein P2 (PfP2) | location=Pf3D7_03_v3:407980-408318(+) | length=112 | sequence_SO=chromosome | SO=protein_coding	38.65	52.68	4	10
PF3D7_0206800	organism=Plasmodium_falciparum_3D7 | product=merozoite surface protein 2 (MSP2) | location=Pf3D7_02_v3:273689-274507(-) | length=272 | sequence_SO=chromosome | SO=protein_coding	37.83	30.88	3	10
PF3D7_0827900	organism=Plasmodium_falciparum_3D7 | product=protein disulfide isomerase (PDI8) | location=Pf3D7_08_v3:1206788-1208394(-) | length=483 | sequence_SO=chromosome | SO=protein_coding	30.61	25.47	8	10
PF3D7_0501600	organism=Plasmodium_falciparum_3D7 | product=rhoptry-associated protein 2 (RAP2) | location=Pf3D7_05_v3:84041-85237(-) | length=398 | sequence_SO=chromosome | SO=protein_coding	30.08	22.86	6	10
PF3D7_0422400	organism=Plasmodium_falciparum_3D7 | product=40S ribosomal protein S19, putative | location=Pf3D7_04_v3:1026648-1027399(+) | length=170 | sequence_SO=chromosome | SO=protein_coding	27.88	44.12	6	8
PF3D7_1035500	organism=Plasmodium_falciparum_3D7 | product=merozoite surface protein 6 (MSP6) | location=Pf3D7_10_v3:1407276-1408391(+) | length=371 | sequence_SO=chromosome | SO=protein_coding	23.88	8.36	3	7
PF3D7_1434800	organism=Plasmodium_falciparum_3D7 | product=mitochondrial acidic protein MAM33, putative | location=Pf3D7_14_v3:1410139-1410897(+) | length=252 | sequence_SO=chromosome | SO=protein_coding	23.7	35.32	4	6
PF3D7_1424100	organism=Plasmodium_falciparum_3D7 | product=60S ribosomal protein L5, putative | location=Pf3D7_14_v3:973853-975543(-) | length=294 | sequence_SO=chromosome | SO=protein_coding	23.38	29.25	7	9
PF3D7_1456800	organism=Plasmodium_falciparum_3D7 | product=V-type H( )-translocating pyrophosphatase, putative (VP1) | location=Pf3D7_14_v3:2329933-2332086(-) | length=717 | sequence_SO=chromosome | SO=protein_coding	22.68	10.6	4	6
PF3D7_1105100	organism=Plasmodium_falciparum_3D7 | product=histone H2B (H2B) | location=Pf3D7_11_v3:226065-226418(+) | length=117 | sequence_SO=chromosome | SO=protein_coding	22.08	45.3	6	8
PF3D7_0826700	organism=Plasmodium_falciparum_3D7 | product=receptor for activated c kinase (RACK) | location=Pf3D7_08_v3:1160164-1161708(-) | length=323 | sequence_SO=chromosome | SO=protein_coding	21.85	22.91	4	7
PF3D7_0532100	organism=Plasmodium_falciparum_3D7 | product=early transcribed membrane protein 5 (ETRAMP5) | location=Pf3D7_05_v3:1301224-1301769(+) | length=181 | sequence_SO=chromosome | SO=protein_coding	21.25	20.44	2	5
PF3D7_1008700	organism=Plasmodium_falciparum_3D7 | product=tubulin beta chain | location=Pf3D7_10_v3:360625-362480(-) | length=445 | sequence_SO=chromosome | SO=protein_coding	20.31	15.96	3	5
PF3D7_0918000	organism=Plasmodium_falciparum_3D7 | product=secreted acid phosphatase (GAP50) | location=Pf3D7_09_v3:742494-743684(-) | length=396 | sequence_SO=chromosome | SO=protein_coding	20.18	17.17	5	6
PF3D7_1408100	organism=Plasmodium_falciparum_3D7 | product=plasmepsin III,histo-aspartic protease (HAP) | location=Pf3D7_14_v3:297468-298823(+) | length=451 | sequence_SO=chromosome | SO=protein_coding	20.13	20.62	5	6
PF3D7_1408600	organism=Plasmodium_falciparum_3D7 | product=40S ribosomal protein S8e, putative | location=Pf3D7_14_v3:323317-324172(+) | length=218 | sequence_SO=chromosome | SO=protein_coding	17.95	27.06	4	5
PF3D7_1124700	organism=Plasmodium_falciparum_3D7 | product=GrpE protein homolog, mitochondrial, putative (MGE1) | location=Pf3D7_11_v3:974493-975538(-) | length=301 | sequence_SO=chromosome | SO=protein_coding	17.26	20.93	4	5
PF3D7_0523000	organism=Plasmodium_falciparum_3D7 | product=multidrug resistance protein (MDR1) | location=Pf3D7_05_v3:957890-962149(+) | length=1419 | sequence_SO=chromosome | SO=protein_coding	16.3	2.89	2	5
PF3D7_1026800	organism=Plasmodium_falciparum_3D7 | product=40S ribosomal protein S2B, putative | location=Pf3D7_10_v3:1122962-1124037(+) | length=263 | sequence_SO=chromosome | SO=protein_coding	16	14.45	2	4
PF3D7_0629200	organism=Plasmodium_falciparum_3D7 | product=DnaJ protein, putative | location=Pf3D7_06_v3:1199853-1200995(-) | length=380 | sequence_SO=chromosome | SO=protein_coding	15.51	16.84	5	5
PF3D7_1015900	organism=Plasmodium_falciparum_3D7 | product=enolase (ENO) | location=Pf3D7_10_v3:637138-639011(+) | length=446 | sequence_SO=chromosome | SO=protein_coding	15.34	18.61	4	5
PF3D7_0508000	organism=Plasmodium_falciparum_3D7 | product=6-cysteine protein (P38) | location=Pf3D7_05_v3:328666-329715(-) | length=349 | sequence_SO=chromosome | SO=protein_coding	15.06	12.32	4	5
PF3D7_1325100	organism=Plasmodium_falciparum_3D7 | product=phosphoribosylpyrophosphate synthetase | location=Pf3D7_13_v3:1044552-1045865(-) | length=437 | sequence_SO=chromosome | SO=protein_coding	14.5	16.25	5	5
PF3D7_1129000	organism=Plasmodium_falciparum_3D7 | product=spermidine synthase (SpdSyn) | location=Pf3D7_11_v3:1121930-1123377(+) | length=321 | sequence_SO=chromosome | SO=protein_coding	14.22	8.1	2	4
PF3D7_0516200	organism=Plasmodium_falciparum_3D7 | product=40S ribosomal protein S14, putative | location=Pf3D7_05_v3:675809-676614(-) | length=151 | sequence_SO=chromosome | SO=protein_coding	12.99	42.38	4	6
PF3D7_1465900	organism=Plasmodium_falciparum_3D7 | product=40S ribosomal protein S3, putative | location=Pf3D7_14_v3:2684141-2685534(+) | length=221 | sequence_SO=chromosome | SO=protein_coding	12.52	13.57	2	4
PF3D7_0817500	organism=Plasmodium_falciparum_3D7 | product=protein kinase c inhibitor-like protein, putative | location=Pf3D7_08_v3:798777-800205(+) | length=185 | sequence_SO=chromosome | SO=protein_coding	12.26	27.03	2	3
PF3D7_0731600	organism=Plasmodium_falciparum_3D7 | product=acyl-CoA synthetase (ACS5) | location=Pf3D7_07_v3:1368161-1370596(+) | length=811 | sequence_SO=chromosome | SO=protein_coding	12.14	5.55	2	4
PF3D7_0210000	organism=Plasmodium_falciparum_3D7 | product=secretory complex protein 61 gamma subunit (Sec61-gamma) | location=Pf3D7_02_v3:409983-410228(+) | length=81 | sequence_SO=chromosome | SO=protein_coding	12.01	34.57	1	3
PF3D7_0626800	organism=Plasmodium_falciparum_3D7 | product=pyruvate kinase (PyrK) | location=Pf3D7_06_v3:1078995-1081320(+) | length=511 | sequence_SO=chromosome | SO=protein_coding	11.31	11.35	4	4
PF3D7_1302800	organism=Plasmodium_falciparum_3D7 | product=40S ribosomal protein S7, putative | location=Pf3D7_13_v3:150783-151635(-) | length=194 | sequence_SO=chromosome | SO=protein_coding	10.96	19.07	2	3
PF3D7_0719700	organism=Plasmodium_falciparum_3D7 | product=40S ribosomal protein S10, putative | location=Pf3D7_07_v3:861583-862487(+) | length=137 | sequence_SO=chromosome | SO=protein_coding	10.63	10.95	1	3
PF3D7_0925900	organism=Plasmodium_falciparum_3D7 | product=conserved Plasmodium protein, unknown function | location=Pf3D7_09_v3:1040713-1041516(+) | length=217 | sequence_SO=chromosome | SO=protein_coding	10.43	11.52	2	3
PF3D7_1228600	organism=Plasmodium_falciparum_3D7 | product=merozoite surface protein 9 (MSP9) | location=Pf3D7_12_v3:1160729-1162960(-) | length=743 | sequence_SO=chromosome | SO=protein_coding	10.41	4.71	3	4
PF3D7_1338200	organism=Plasmodium_falciparum_3D7 | product=60S ribosomal protein L6-2, putative | location=Pf3D7_13_v3:1545070-1545735(-) | length=221 | sequence_SO=chromosome | SO=protein_coding	10.35	12.22	2	3
PF3D7_1008900	organism=Plasmodium_falciparum_3D7 | product=adenylate kinase (AK1) | location=Pf3D7_10_v3:369199-370225(-) | length=242 | sequence_SO=chromosome | SO=protein_coding	10.1	18.6	3	3
PF3D7_0104200	organism=Plasmodium_falciparum_3D7 | product=conserved Plasmodium protein, unknown function | location=Pf3D7_01_v3:182822-184222(-) | length=466 | sequence_SO=chromosome | SO=protein_coding	9.98	10.3	2	3
PF3D7_0308600	organism=Plasmodium_falciparum_3D7 | product=pre-mRNA-processing factor 19, putative (PRPF19) | location=Pf3D7_03_v3:372632-374230(+) | length=532 | sequence_SO=chromosome | SO=protein_coding	9.97	3.57	1	3
PF3D7_1019400	organism=Plasmodium_falciparum_3D7 | product=60S ribosomal protein L30e, putative | location=Pf3D7_10_v3:786503-787008(+) | length=108 | sequence_SO=chromosome | SO=protein_coding	9.88	32.41	2	3
PF3D7_0721100	organism=Plasmodium_falciparum_3D7 | product=conserved Plasmodium protein, unknown function | location=Pf3D7_07_v3:916434-917168(+) | length=244 | sequence_SO=chromosome | SO=protein_coding	9.13	9.84	2	3
PF3D7_1035700	organism=Plasmodium_falciparum_3D7 | product=duffy binding-like merozoite surface protein (DBLMSP) | location=Pf3D7_10_v3:1413200-1415293(+) | length=697 | sequence_SO=chromosome | SO=protein_coding	8.93	9.18	4	4
PF3D7_1351400	organism=Plasmodium_falciparum_3D7 | product=60S ribosomal protein L17, putative | location=Pf3D7_13_v3:2052108-2053384(+) | length=203 | sequence_SO=chromosome | SO=protein_coding	8.65	7.88	1	2
PF3D7_1410400	organism=Plasmodium_falciparum_3D7 | product=rhoptry-associated protein 1 (RAP1) | location=Pf3D7_14_v3:420442-422790(+) | length=782 | sequence_SO=chromosome | SO=protein_coding	7.45	5.63	3	3
PF3D7_0404900	organism=Plasmodium_falciparum_3D7 | product=6-cysteine protein (P41) | location=Pf3D7_04_v3:267244-268380(-) | length=378 | sequence_SO=chromosome | SO=protein_coding	7.44	9.26	2	2
PF3D7_1108600	organism=Plasmodium_falciparum_3D7 | product=endoplasmic reticulum-resident calcium binding protein (ERC) | location=Pf3D7_11_v3:369675-370706(-) | length=343 | sequence_SO=chromosome | SO=protein_coding	7.07	7.29	2	2
PF3D7_1408000	organism=Plasmodium_falciparum_3D7 | product=plasmepsin II | location=Pf3D7_14_v3:293471-294832(+) | length=453 | sequence_SO=chromosome | SO=protein_coding	6.78	9.49	3	3
PF3D7_0903700	organism=Plasmodium_falciparum_3D7 | product=alpha tubulin 1 | location=Pf3D7_09_v3:175542-177442(+) | length=453 | sequence_SO=chromosome | SO=protein_coding	6.71	5.96	2	2
PF3D7_0519400	organism=Plasmodium_falciparum_3D7 | product=40S ribosomal protein S24, putative | location=Pf3D7_05_v3:798036-798775(-) | length=133 | sequence_SO=chromosome | SO=protein_coding	6.65	18.05	2	2
PF3D7_0628300	organism=Plasmodium_falciparum_3D7 | product=choline/ethanolaminephosphotransferase, putative (CEPT) | location=Pf3D7_06_v3:1170813-1173696(-) | length=391 | sequence_SO=chromosome | SO=protein_coding	6.58	5.12	1	2
PF3D7_1414300	organism=Plasmodium_falciparum_3D7 | product=60S ribosomal protein L10, putative | location=Pf3D7_14_v3:570802-571461(+) | length=219 | sequence_SO=chromosome | SO=protein_coding	6.38	18.26	2	2
PF3D7_0929400	organism=Plasmodium_falciparum_3D7 | product=high molecular weight rhoptry protein 2 (RhopH2) | location=Pf3D7_09_v3:1175203-1180762(+) | length=1378 | sequence_SO=chromosome | SO=protein_coding	5.88	2.83	2	4
PF3D7_1220900	organism=Plasmodium_falciparum_3D7 | product=heterochromatin protein 1 (HP1) | location=Pf3D7_12_v3:831252-832052(-) | length=266 | sequence_SO=chromosome | SO=protein_coding	5.55	13.91	2	2
PF3D7_0813900	organism=Plasmodium_falciparum_3D7 | product=40S ribosomal protein S16, putative | location=Pf3D7_08_v3:677989-678725(-) | length=144 | sequence_SO=chromosome | SO=protein_coding	5.54	16.67	2	2
PF3D7_0708400	organism=Plasmodium_falciparum_3D7 | product=heat shock protein 90 (HSP90) | location=Pf3D7_07_v3:381592-384614(+) | length=745 | sequence_SO=chromosome | SO=protein_coding	5.54	3.22	1	2
PF3D7_1424400	organism=Plasmodium_falciparum_3D7 | product=60S ribosomal protein L7-3, putative | location=Pf3D7_14_v3:977908-979166(+) | length=283 | sequence_SO=chromosome | SO=protein_coding	5.47	7.77	2	2
PF3D7_0518200	organism=Plasmodium_falciparum_3D7 | product=SWIB/MDM2 domain-containing protein, putative | location=Pf3D7_05_v3:758503-758898(-) | length=131 | sequence_SO=chromosome | SO=protein_coding	5.46	11.45	1	2
PF3D7_1475400	organism=Plasmodium_falciparum_3D7 | product=cysteine repeat modular protein 4 (CRMP4) | location=Pf3D7_14_v3:3087061-3105071(-) | length=5906 | sequence_SO=chromosome | SO=protein_coding	5.39	0.29	1	2
PF3D7_1334800	organism=Plasmodium_falciparum_3D7 | product=MSP7-like protein (MSRP2) | location=Pf3D7_13_v3:1413102-1413947(-) | length=281 | sequence_SO=chromosome | SO=protein_coding	5.32	4.63	1	2
PF3D7_1246400	organism=Plasmodium_falciparum_3D7 | product=myosin light chain 1,myosin A tail domain interacting protein (MTIP) | location=Pf3D7_12_v3:1931970-1932584(+) | length=204 | sequence_SO=chromosome | SO=protein_coding	5.31	15.2	1	1
PF3D7_1035400	organism=Plasmodium_falciparum_3D7 | product=merozoite surface protein 3 (MSP3) | location=Pf3D7_10_v3:1404195-1405259(+) | length=354 | sequence_SO=chromosome | SO=protein_coding	5.24	5.08	2	2
PF3D7_0517000	organism=Plasmodium_falciparum_3D7 | product=60S ribosomal protein L12, putative | location=Pf3D7_05_v3:715765-716675(-) | length=165 | sequence_SO=chromosome | SO=protein_coding	5.22	16.97	2	2
PF3D7_1203700	organism=Plasmodium_falciparum_3D7 | product=nucleosome assembly protein (NAPL) | location=Pf3D7_12_v3:187146-188842(-) | length=347 | sequence_SO=chromosome | SO=protein_coding	5.12	6.05	2	2
PF3D7_0818200	organism=Plasmodium_falciparum_3D7 | product=14-3-3 protein (14-3-3I) | location=Pf3D7_08_v3:830006-831454(+) | length=262 | sequence_SO=chromosome | SO=protein_coding	5.03	10.69	2	2
PF3D7_0601900	organism=Plasmodium_falciparum_3D7 | product=conserved Plasmodium protein, unknown function | location=Pf3D7_06_v3:78190-78784(+) | length=128 | sequence_SO=chromosome | SO=protein_coding	5.03	11.72	1	2
PF3D7_1108700	organism=Plasmodium_falciparum_3D7 | product=heat shock protein DnaJ homologue Pfj2 | location=Pf3D7_11_v3:373238-374860(-) | length=540 | sequence_SO=chromosome | SO=protein_coding	4.92	5	2	2
PF3D7_1002900	organism=Plasmodium_falciparum_3D7 | product=conserved Plasmodium protein, unknown function | location=Pf3D7_10_v3:138765-139853(+) | length=127 | sequence_SO=chromosome | SO=protein_coding	4.9	6.3	1	2
PF3D7_1105400	organism=Plasmodium_falciparum_3D7 | product=40S ribosomal protein S4, putative | location=Pf3D7_11_v3:235597-237097(-) | length=261 | sequence_SO=chromosome | SO=protein_coding	4.89	8.05	2	2
PF3D7_0307200	organism=Plasmodium_falciparum_3D7 | product=60S ribosomal protein L7, putative | location=Pf3D7_03_v3:314976-316236(-) | length=257 | sequence_SO=chromosome | SO=protein_coding	4.74	10.12	2	2
PF3D7_0821700	organism=Plasmodium_falciparum_3D7 | product=60S ribosomal protein L22, putative | location=Pf3D7_08_v3:973586-974267(+) | length=139 | sequence_SO=chromosome | SO=protein_coding	4.71	10.07	1	1
PF3D7_0207500	organism=Plasmodium_falciparum_3D7 | product=serine repeat antigen 6 (SERA6) | location=Pf3D7_02_v3:298897-302564(-) | length=1031 | sequence_SO=chromosome | SO=protein_coding	4.43	2.42	1	1
PF3D7_0207700	organism=Plasmodium_falciparum_3D7 | product=serine repeat antigen 4 (SERA4) | location=Pf3D7_02_v3:308847-312155(-) | length=962 | sequence_SO=chromosome | SO=protein_coding	4.4	3.53	2	2
PF3D7_0204700	organism=Plasmodium_falciparum_3D7 | product=hexose transporter (HT) | location=Pf3D7_02_v3:205889-207403(-) | length=504 | sequence_SO=chromosome | SO=protein_coding	4.4	2.98	1	1
PF3D7_0322900	organism=Plasmodium_falciparum_3D7 | product=40S ribosomal protein S3A, putative | location=Pf3D7_03_v3:965553-966502(-) | length=262 | sequence_SO=chromosome | SO=protein_coding	4.17	4.2	1	2
PF3D7_1409400	organism=Plasmodium_falciparum_3D7 | product=conserved Plasmodium membrane protein, unknown function | location=Pf3D7_14_v3:365509-367027(-) | length=262 | sequence_SO=chromosome | SO=protein_coding	4.15	4.96	1	1
PF3D7_0719600	organism=Plasmodium_falciparum_3D7 | product=60S ribosomal protein L11a, putative | location=Pf3D7_07_v3:858742-859492(-) | length=173 | sequence_SO=chromosome | SO=protein_coding	4.04	12.14	2	2
PF3D7_0617800	organism=Plasmodium_falciparum_3D7 | product=histone H2A (H2A) | location=Pf3D7_06_v3:748416-748814(-) | length=132 | sequence_SO=chromosome | SO=protein_coding	4.01	12.12	2	2
PF3D7_0903200	organism=Plasmodium_falciparum_3D7 | product=Rab GTPase 7 (Rab7) | location=Pf3D7_09_v3:133762-135587(-) | length=206 | sequence_SO=chromosome | SO=protein_coding	3.97	6.8	1	1
PF3D7_1421200	organism=Plasmodium_falciparum_3D7 | product=40S ribosomal protein S25, putative | location=Pf3D7_14_v3:875687-876385(-) | length=105 | sequence_SO=chromosome | SO=protein_coding	3.91	11.43	1	1
PF3D7_1037300	organism=Plasmodium_falciparum_3D7 | product=ADP/ATP transporter on adenylate translocase | location=Pf3D7_10_v3:1477940-1478845(-) | length=301 | sequence_SO=chromosome | SO=protein_coding	3.84	6.98	2	2
PF3D7_1123900	organism=Plasmodium_falciparum_3D7 | product=splicing factor, putative | location=Pf3D7_11_v3:945470-946148(+) | length=145 | sequence_SO=chromosome | SO=protein_coding	3.84	13.1	1	1
PF3D7_0701900	organism=Plasmodium_falciparum_3D7 | product=Plasmodium exported protein, unknown function | location=Pf3D7_07_v3:79890-82943(-) | length=964 | sequence_SO=chromosome | SO=protein_coding	3.75	2.07	1	1
PF3D7_1311400	organism=Plasmodium_falciparum_3D7 | product=clathrin-adaptor medium chain, putative | location=Pf3D7_13_v3:487511-488824(+) | length=437 | sequence_SO=chromosome | SO=protein_coding	3.73	6.64	1	1
PF3D7_1246200	organism=Plasmodium_falciparum_3D7 | product=actin I (ACT1) | location=Pf3D7_12_v3:1920784-1921914(+) | length=376 | sequence_SO=chromosome | SO=protein_coding	3.72	4.26	1	1
PF3D7_0316800	organism=Plasmodium_falciparum_3D7 | product=40S ribosomal protein S15A, putative | location=Pf3D7_03_v3:677842-678474(+) | length=130 | sequence_SO=chromosome | SO=protein_coding	3.58	16.15	2	2
PF3D7_0415900	organism=Plasmodium_falciparum_3D7 | product=60S ribosomal protein L15, putative | location=Pf3D7_04_v3:697918-698768(-) | length=205 | sequence_SO=chromosome | SO=protein_coding	3.58	6.83	1	1
PF3D7_1240400	organism=Plasmodium_falciparum_3D7 | product=erythrocyte membrane protein 1, PfEMP1 (VAR) | location=Pf3D7_12_v3:1704512-1712490(+) | length=2287 | sequence_SO=chromosome | SO=protein_coding	3.53	2.19	1	1
PF3D7_1352700	organism=Plasmodium_falciparum_3D7 | product=P-loop containing nucleoside triphosphate hydrolase, putative | location=Pf3D7_13_v3:2101485-2109086(+) | length=2533 | sequence_SO=chromosome | SO=protein_coding	3.52	0.67	1	1
PF3D7_1459400	organism=Plasmodium_falciparum_3D7 | product=conserved Plasmodium protein, unknown function | location=Pf3D7_14_v3:2433361-2434383(-) | length=340 | sequence_SO=chromosome | SO=protein_coding	3.48	4.71	1	1
PF3D7_0409600	organism=Plasmodium_falciparum_3D7 | product=replication protein A1, large subunit (RPA1) | location=Pf3D7_04_v3:452134-455571(-) | length=1145 | sequence_SO=chromosome | SO=protein_coding	3.47	2.1	1	1
PF3D7_0608800	organism=Plasmodium_falciparum_3D7 | product=ornithine aminotransferase (OAT) | location=Pf3D7_06_v3:362635-363879(+) | length=414 | sequence_SO=chromosome | SO=protein_coding	3.46	3.86	1	1
PF3D7_0210100.1	organism=Plasmodium_falciparum_3D7 | product=60S ribosomal protein L37ae, putative | location=Pf3D7_02_v3:412275-412859(+) | length=96 | sequence_SO=chromosome | SO=protein_coding	3.46	17.71	1	1
PF3D7_1117300	organism=Plasmodium_falciparum_3D7 | product=conserved Plasmodium protein, unknown function | location=Pf3D7_11_v3:662000-662386(+) | length=128 | sequence_SO=chromosome | SO=protein_coding	3.4	10.16	1	1
PF3D7_1352500	organism=Plasmodium_falciparum_3D7 | product=thioredoxin-related protein, putative | location=Pf3D7_13_v3:2093365-2094337(-) | length=208 | sequence_SO=chromosome | SO=protein_coding	3.34	4.81	1	1
PF3D7_0914700	organism=Plasmodium_falciparum_3D7 | product=transporter, putative | location=Pf3D7_09_v3:630657-632207(+) | length=516 | sequence_SO=chromosome | SO=protein_coding	3.33	2.52	1	1
PF3D7_1401400	organism=Plasmodium_falciparum_3D7 | product=early transcribed membrane protein 14.1 (ETRAMP14) | location=Pf3D7_14_v3:53411-53734(-) | length=107 | sequence_SO=chromosome | SO=protein_coding	3.32	12.15	1	1
PF3D7_1358800	organism=Plasmodium_falciparum_3D7 | product=40S ribosomal protein S13, putative | location=Pf3D7_13_v3:2331074-2331529(+) | length=151 | sequence_SO=chromosome | SO=protein_coding	3.24	11.26	1	1
PF3D7_1341300	organism=Plasmodium_falciparum_3D7 | product=60S ribosomal protein L18-2, putative | location=Pf3D7_13_v3:1636556-1637833(+) | length=187 | sequence_SO=chromosome | SO=protein_coding	3.13	9.09	1	1
PF3D7_1129100	organism=Plasmodium_falciparum_3D7 | product=parasitophorous vacuolar protein 1 (PV1) | location=Pf3D7_11_v3:1125952-1127310(+) | length=452 | sequence_SO=chromosome | SO=protein_coding	3.09	4.2	1	1
PF3D7_1235200	organism=Plasmodium_falciparum_3D7 | product=V-type K -independent H -translocating inorganic pyrophosphatase (VP2) | location=Pf3D7_12_v3:1464219-1467572(-) | length=1057 | sequence_SO=chromosome | SO=protein_coding	3.05	4.82	1	1
PF3D7_0907400	organism=Plasmodium_falciparum_3D7 | product=ATP-dependent protease ATPase subunit ClpY (ClpY) | location=Pf3D7_09_v3:351955-354723(-) | length=922 | sequence_SO=chromosome | SO=protein_coding	3.02	1.84	1	1
PF3D7_1436300	organism=Plasmodium_falciparum_3D7 | product=translocon component PTEX150 (PTEX150) | location=Pf3D7_14_v3:1479777-1482758(+) | length=993 | sequence_SO=chromosome | SO=protein_coding	3.02	1.81	1	1
PF3D7_1407900	organism=Plasmodium_falciparum_3D7 | product=plasmepsin I (PMI) | location=Pf3D7_14_v3:288297-289655(+) | length=452 | sequence_SO=chromosome | SO=protein_coding	3.01	3.32	1	1
PF3D7_1410600	organism=Plasmodium_falciparum_3D7 | product=eukaryotic translation initiation factor 2 gamma subunit, putative | location=Pf3D7_14_v3:427191-428588(+) | length=465 | sequence_SO=chromosome | SO=protein_coding	3	12.04	1	1
PF3D7_0627300	organism=Plasmodium_falciparum_3D7 | product=E3 ubiquitin-protein ligase RNF5, putative (RNF5) | location=Pf3D7_06_v3:1097300-1098649(-) | length=449 | sequence_SO=chromosome | SO=protein_coding	3	6.68	1	1
PF3D7_0107600	organism=Plasmodium_falciparum_3D7 | product=serine/threonine protein kinase, putative | location=Pf3D7_01_v3:314618-319405(+) | length=1595 | sequence_SO=chromosome | SO=protein_coding	3	0.82	1	1
PF3D7_0708800	organism=Plasmodium_falciparum_3D7 | product=heat shock protein 110 (HSP110c) | location=Pf3D7_07_v3:395711-398332(+) | length=873 | sequence_SO=chromosome | SO=protein_coding	2.99	3.21	1	1
PF3D7_1342000	organism=Plasmodium_falciparum_3D7 | product=40S ribosomal protein S6, putative | location=Pf3D7_13_v3:1653211-1654131(-) | length=306 | sequence_SO=chromosome | SO=protein_coding	2.98	6.54	1	1
PF3D7_1450100	organism=Plasmodium_falciparum_3D7 | product=signal recognition particle SRP54 (SRP54) | location=Pf3D7_14_v3:2051621-2053123(-) | length=500 | sequence_SO=chromosome | SO=protein_coding	2.98	6	1	1
PF3D7_0214300	organism=Plasmodium_falciparum_3D7 | product=conserved Plasmodium protein, unknown function | location=Pf3D7_02_v3:578662-586164(+) | length=2500 | sequence_SO=chromosome | SO=protein_coding	2.96	0.84	1	1
PF3D7_1416100	organism=Plasmodium_falciparum_3D7 | product=root hair defective 3 GTP-binding protein (RHD3) homolog, putative | location=Pf3D7_14_v3:645641-648454(-) | length=937 | sequence_SO=chromosome | SO=protein_coding	2.95	1.39	1	1
PF3D7_1121600	organism=Plasmodium_falciparum_3D7 | product=circumsporozoite-related antigen,exported protein 1 (EXP1) | location=Pf3D7_11_v3:815386-816322(-) | length=162 | sequence_SO=chromosome | SO=protein_coding	2.93	6.17	1	1
PF3D7_1104900	organism=Plasmodium_falciparum_3D7 | product=calcium/calmodulin-dependent protein kinase, putative | location=Pf3D7_11_v3:214825-219687(+) | length=1620 | sequence_SO=chromosome | SO=protein_coding	2.91	1.17	1	1
PF3D7_0505700	organism=Plasmodium_falciparum_3D7 | product=conserved Plasmodium membrane protein, unknown function | location=Pf3D7_05_v3:247801-250575(-) | length=924 | sequence_SO=chromosome | SO=protein_coding	2.86	1.52	1	1
PF3D7_1460700	organism=Plasmodium_falciparum_3D7 | product=60S ribosomal protein L27, putative | location=Pf3D7_14_v3:2475501-2476473(-) | length=146 | sequence_SO=chromosome | SO=protein_coding	2.86	8.22	1	1
PF3D7_1130200	organism=Plasmodium_falciparum_3D7 | product=60S ribosomal protein P0 (PfP0) | location=Pf3D7_11_v3:1165221-1166171(+) | length=316 | sequence_SO=chromosome | SO=protein_coding	2.84	3.16	1	1
PF3D7_1018000	organism=Plasmodium_falciparum_3D7 | product=tRNA pseudouridine synthase, putative | location=Pf3D7_10_v3:718454-720136(+) | length=560 | sequence_SO=chromosome | SO=protein_coding	2.84	1.79	1	1
PF3D7_1345100	organism=Plasmodium_falciparum_3D7 | product=thioredoxin 2 (TRX2) | location=Pf3D7_13_v3:1809736-1810521(-) | length=157 | sequence_SO=chromosome | SO=protein_coding	2.82	9.55	1	1
PF3D7_0503400	organism=Plasmodium_falciparum_3D7 | product=actin-depolymerizing factor 1 (ADF1) | location=Pf3D7_05_v3:140710-141471(+) | length=122 | sequence_SO=chromosome | SO=protein_coding	2.82	18.03	1	1
PF3D7_1417200	organism=Plasmodium_falciparum_3D7 | product=NOT family protein, putative | location=Pf3D7_14_v3:694585-708177(+) | length=4466 | sequence_SO=chromosome | SO=protein_coding	2.76	0.45	1	1
PF3D7_0817900	organism=Plasmodium_falciparum_3D7 | product=high mobility group protein B2 (HMGB2) | location=Pf3D7_08_v3:816803-817102(-) | length=99 | sequence_SO=chromosome | SO=protein_coding	2.74	14.14	1	1
PF3D7_0316700	organism=Plasmodium_falciparum_3D7 | product=HVA22/TB2/DP1 family protein, putative | location=Pf3D7_03_v3:674458-675636(+) | length=221 | sequence_SO=chromosome | SO=protein_coding	2.73	4.52	1	1
PF3D7_0935800	organism=Plasmodium_falciparum_3D7 | product=cytoadherence linked asexual protein 9 (CLAG9) | location=Pf3D7_09_v3:1413840-1419754(+) | length=1340 | sequence_SO=chromosome | SO=protein_coding	2.71	2.09	1	1
PF3D7_1006200	organism=Plasmodium_falciparum_3D7 | product=DNA/RNA-binding protein Alba 3 (ALBA3) | location=Pf3D7_10_v3:262150-262997(-) | length=107 | sequence_SO=chromosome | SO=protein_coding	2.67	9.35	1	1
PF3D7_0709700	organism=Plasmodium_falciparum_3D7 | product=lysophospholipase, putative | location=Pf3D7_07_v3:435089-436195(-) | length=368 | sequence_SO=chromosome | SO=protein_coding	2.66	4.08	1	2
PF3D7_0500800	organism=Plasmodium_falciparum_3D7 | product=mature parasite-infected erythrocyte surface antigen,erythrocyte membrane protein 2 (MESA) | location=Pf3D7_05_v3:43327-47761(-) | length=1434 | sequence_SO=chromosome | SO=protein_coding	2.66	0.91	1	1
PF3D7_0813300	organism=Plasmodium_falciparum_3D7 | product=conserved Plasmodium protein, unknown function | location=Pf3D7_08_v3:656078-657630(+) | length=315 | sequence_SO=chromosome | SO=protein_coding	2.65	4.13	1	1
PF3D7_0706400	organism=Plasmodium_falciparum_3D7 | product=ribosomal protein, L37e, putative | location=Pf3D7_07_v3:306855-307133(-) | length=92 | sequence_SO=chromosome | SO=protein_coding	2.64	10.87	1	1
PF3D7_1341200	organism=Plasmodium_falciparum_3D7 | product=60S ribosomal protein L18, putative | location=Pf3D7_13_v3:1633860-1634530(-) | length=184 | sequence_SO=chromosome | SO=protein_coding	2.63	5.43	1	1
PF3D7_0409000	organism=Plasmodium_falciparum_3D7 | product=conserved Plasmodium protein, unknown function | location=Pf3D7_04_v3:427664-435367(-) | length=2567 | sequence_SO=chromosome | SO=protein_coding	2.58	0.93	1	1
PF3D7_1465600	organism=Plasmodium_falciparum_3D7 | product=conserved Plasmodium protein, unknown function | location=Pf3D7_14_v3:2655491-2657965(-) | length=485 | sequence_SO=chromosome | SO=protein_coding	2.41	2.47	1	1
PF3D7_1033200	organism=Plasmodium_falciparum_3D7 | product=early transcribed membrane protein 10.2 (ETRAMP10.2) | location=Pf3D7_10_v3:1335222-1336289(+) | length=355 | sequence_SO=chromosome | SO=protein_coding	2.37	4.51	1	1
PF3D7_0103200	organism=Plasmodium_falciparum_3D7 | product=nucleoside transporter 4 (NT4) | location=Pf3D7_01_v3:140662-142219(-) | length=434 | sequence_SO=chromosome | SO=protein_coding	2.32	2.53	1	1
PF3D7_1004000	organism=Plasmodium_falciparum_3D7 | product=60S ribosomal protein L13, putative | location=Pf3D7_10_v3:179344-180226(-) | length=202 | sequence_SO=chromosome | SO=protein_coding	2.31	5.94	1	1
PF3D7_1410700	organism=Plasmodium_falciparum_3D7 | product=conserved Plasmodium protein, unknown function | location=Pf3D7_14_v3:429690-430861(-) | length=334 | sequence_SO=chromosome | SO=protein_coding	2.31	3.89	1	1
PF3D7_1015600	organism=Plasmodium_falciparum_3D7 | product=heat shock protein 60 (HSP60) | location=Pf3D7_10_v3:627044-629040(-) | length=580 | sequence_SO=chromosome | SO=protein_coding	2.29	2.24	1	2
PF3D7_1337300	organism=Plasmodium_falciparum_3D7 | product=exoribonuclease, putative | location=Pf3D7_13_v3:1503015-1506022(+) | length=903 | sequence_SO=chromosome | SO=protein_coding	2.29	3.43	1	1
PF3D7_1447000	organism=Plasmodium_falciparum_3D7 | product=40S ribosomal protein S2, putative | location=Pf3D7_14_v3:1929931-1931379(+) | length=272 | sequence_SO=chromosome | SO=protein_coding	2.27	4.04	1	1
PF3D7_0405400	organism=Plasmodium_falciparum_3D7 | product=pre-mRNA-processing-splicing factor 8, putative (PRPF8) | location=Pf3D7_04_v3:291251-300976(+) | length=3136 | sequence_SO=chromosome | SO=protein_coding	2.26	0.26	1	1
PF3D7_1447700	organism=Plasmodium_falciparum_3D7 | product=conserved Plasmodium protein, unknown function | location=Pf3D7_14_v3:1943936-1944964(-) | length=342 | sequence_SO=chromosome | SO=protein_coding	2.26	4.97	1	1
PF3D7_1147300	organism=Plasmodium_falciparum_3D7 | product=conserved Plasmodium protein, unknown function | location=Pf3D7_11_v3:1883775-1887860(+) | length=1361 | sequence_SO=chromosome | SO=protein_coding	2.24	0.81	1	1
PF3D7_0814200	organism=Plasmodium_falciparum_3D7 | product=DNA/RNA-binding protein Alba 1 (ALBA1) | location=Pf3D7_08_v3:687340-688086(+) | length=248 | sequence_SO=chromosome | SO=protein_coding	2.2	8.06	2	2
PF3D7_0104300	organism=Plasmodium_falciparum_3D7 | product=ubiquitin carboxyl-terminal hydrolase 1, putative (UBP1) | location=Pf3D7_01_v3:190269-201230(+) | length=3499 | sequence_SO=chromosome | SO=protein_coding	2.2	0.29	1	1
PF3D7_0711200	organism=Plasmodium_falciparum_3D7 | product=conserved Plasmodium protein, unknown function | location=Pf3D7_07_v3:495238-498240(+) | length=1000 | sequence_SO=chromosome | SO=protein_coding	2.19	2.1	1	1
PF3D7_1439500	organism=Plasmodium_falciparum_3D7 | product=CCAAT-binding transcription factor, putative | location=Pf3D7_14_v3:1608519-1611743(+) | length=1074 | sequence_SO=chromosome | SO=protein_coding	2.14	3.26	1	1
PF3D7_0721600	organism=Plasmodium_falciparum_3D7 | product=40S ribosomal protein S5, putative | location=Pf3D7_07_v3:931459-932164(-) | length=195 | sequence_SO=chromosome | SO=protein_coding	2.11	4.1	1	1
PF3D7_1003600	organism=Plasmodium_falciparum_3D7 | product=membrane skeletal protein IMC1-related (ALV5) | location=Pf3D7_10_v3:164945-165790(+) | length=281 | sequence_SO=chromosome | SO=protein_coding	2.07	3.56	1	1
PF3D7_1142600	organism=Plasmodium_falciparum_3D7 | product=60S ribosomal protein L35ae, putative | location=Pf3D7_11_v3:1708066-1708679(-) | length=140 | sequence_SO=chromosome | SO=protein_coding	2.05	8.57	1	1
PF3D7_1124200	organism=Plasmodium_falciparum_3D7 | product=conserved Plasmodium protein, unknown function | location=Pf3D7_11_v3:957514-959199(-) | length=419 | sequence_SO=chromosome | SO=protein_coding	2.05	4.3	1	1
PF3D7_1358700	organism=Plasmodium_falciparum_3D7 | product=HVA22-like protein, putative | location=Pf3D7_13_v3:2326394-2326855(-) | length=153 | sequence_SO=chromosome | SO=protein_coding	2.02	6.54	1	1
PF3D7_1027800	organism=Plasmodium_falciparum_3D7 | product=60S ribosomal protein L3, putative | location=Pf3D7_10_v3:1153271-1154431(-) | length=386 | sequence_SO=chromosome | SO=protein_coding	1.99	2.33	1	1
PF3D7_0714000	organism=Plasmodium_falciparum_3D7 | product=histone H2B variant (H2B.Z) | location=Pf3D7_07_v3:643101-643472(-) | length=123 | sequence_SO=chromosome | SO=protein_coding	1.91	7.32	1	1
PF3D7_1339700	organism=Plasmodium_falciparum_3D7 | product=conserved Plasmodium protein, unknown function | location=Pf3D7_13_v3:1590510-1596320(-) | length=1936 | sequence_SO=chromosome | SO=protein_coding	1.73	0.83	1	1
PF3D7_0111000	organism=Plasmodium_falciparum_3D7 | product=kinesin-8, putative | location=Pf3D7_01_v3:421776-427575(-) | length=1664 | sequence_SO=chromosome | SO=protein_coding	0	2.58	1	1
PF3D7_1208100	organism=Plasmodium_falciparum_3D7 | product=conserved Plasmodium protein, unknown function | location=Pf3D7_12_v3:361900-375874(+) | length=4469 | sequence_SO=chromosome | SO=protein_coding	0	0.78	1	1
PF3D7_1456500	organism=Plasmodium_falciparum_3D7 | product=conserved Plasmodium protein, unknown function | location=Pf3D7_14_v3:2314380-2321555(+) | length=2391 | sequence_SO=chromosome | SO=protein_coding	0	1.55	1	1
PF3D7_1334700	organism=Plasmodium_falciparum_3D7 | product=probable protein, unknown function | location=Pf3D7_13_v3:1411100-1411708(-) | length=202 | sequence_SO=chromosome | SO=protein_coding	0	22.77	1	2
PF3D7_0411000	organism=Plasmodium_falciparum_3D7 | product=conserved Plasmodium protein, unknown function | location=Pf3D7_04_v3:499168-503880(+) | length=1570 | sequence_SO=chromosome | SO=protein_coding	0	3.31	1	1
PF3D7_0505500	organism=Plasmodium_falciparum_3D7 | product=DNA repair protein, putative | location=Pf3D7_05_v3:239456-243880(-) | length=1350 | sequence_SO=chromosome | SO=protein_coding	0	3.04	1	1
PF3D7_1458300	organism=Plasmodium_falciparum_3D7 | product=conserved Plasmodium protein, unknown function | location=Pf3D7_14_v3:2391783-2396831(-) | length=1528 | sequence_SO=chromosome | SO=protein_coding	0	0.92	1	1
PF3D7_1239800	organism=Plasmodium_falciparum_3D7 | product=conserved Plasmodium protein, unknown function | location=Pf3D7_12_v3:1660451-1677754(+) | length=5767 | sequence_SO=chromosome | SO=protein_coding	0	0.78	1	1
PF3D7_0513200	organism=Plasmodium_falciparum_3D7 | product=conserved Plasmodium protein, unknown function | location=Pf3D7_05_v3:559513-568384(+) | length=2763 | sequence_SO=chromosome | SO=protein_coding	0	1.12	1	1
PF3D7_0730500	organism=Plasmodium_falciparum_3D7 | product=conserved Plasmodium protein, unknown function | location=Pf3D7_07_v3:1305894-1314215(-) | length=2773 | sequence_SO=chromosome | SO=protein_coding	0	0.83	1	1
PF3D7_0722300	organism=Plasmodium_falciparum_3D7 | product=ubiquitin carboxyl-terminal hydrolase, putative | location=Pf3D7_07_v3:949449-953114(-) | length=1221 | sequence_SO=chromosome | SO=protein_coding	0	3.44	1	1
PF3D7_0410800	organism=Plasmodium_falciparum_3D7 | product=conserved Plasmodium protein, unknown function | location=Pf3D7_04_v3:485832-489728(+) | length=1298 | sequence_SO=chromosome | SO=protein_coding	0	2.47	1	1
PF3D7_1453900	organism=Plasmodium_falciparum_3D7 | product=conserved Plasmodium protein, unknown function | location=Pf3D7_14_v3:2214910-2217795(+) | length=961 | sequence_SO=chromosome | SO=protein_coding	0	3.64	1	1
PF3D7_1451200	organism=Plasmodium_falciparum_3D7 | product=conserved Plasmodium protein, unknown function | location=Pf3D7_14_v3:2094340-2099736(-) | length=1504 | sequence_SO=chromosome | SO=protein_coding	0	2.93	1	1
PF3D7_1309700	organism=Plasmodium_falciparum_3D7 | product=conserved Plasmodium protein, unknown function | location=Pf3D7_13_v3:440265-445283(+) | length=1672 | sequence_SO=chromosome | SO=protein_coding	0	2.81	1	2
PF3D7_1369300	organism=Plasmodium_falciparum_3D7 | product=conserved Plasmodium protein, unknown function | location=Pf3D7_13_v3:2756529-2757997(-) | length=420 | sequence_SO=chromosome | SO=protein_coding	0	6.67	1	1
PF3D7_0602600	organism=Plasmodium_falciparum_3D7 | product=conserved Plasmodium protein, unknown function | location=Pf3D7_06_v3:107037-111664(-) | length=1297 | sequence_SO=chromosome | SO=protein_coding	0	1.23	1	1
PF3D7_0517400	organism=Plasmodium_falciparum_3D7 | product=FACT complex subunit SPT16, putative (FACT-L) | location=Pf3D7_05_v3:731407-735162(+) | length=1141 | sequence_SO=chromosome | SO=protein_coding	0	1.49	1	1
PF3D7_0901500	organism=Plasmodium_falciparum_3D7 | product=rifin (RIF) | location=Pf3D7_09_v3:74409-75746(+) | length=365 | sequence_SO=chromosome | SO=protein_coding	0	8.22	1	1
PF3D7_1418100	organism=Plasmodium_falciparum_3D7 | product=liver specific protein 1, putative (LISP1) | location=Pf3D7_14_v3:762614-773407(-) | length=3597 | sequence_SO=chromosome | SO=protein_coding	0	1.22	1	1
PF3D7_1335900	organism=Plasmodium_falciparum_3D7 | product=sporozoite surface protein 2 (TRAP) | location=Pf3D7_13_v3:1464895-1466619(-) | length=574 | sequence_SO=chromosome | SO=protein_coding	0	6.1	1	1
PF3D7_0808600	organism=Plasmodium_falciparum_3D7 | product=erythrocyte membrane protein 1, PfEMP1 (VAR) | location=Pf3D7_08_v3:431165-439051(+) | length=2265 | sequence_SO=chromosome | SO=protein_coding	0	3.75	2	2
PF3D7_0420300	organism=Plasmodium_falciparum_3D7 | product=transcription factor with AP2 domain(s) (ApiAP2) | location=Pf3D7_04_v3:917990-928411(+) | length=3473 | sequence_SO=chromosome | SO=protein_coding	0	0.89	1	1
PF3D7_0417100	organism=Plasmodium_falciparum_3D7 | product=mRNA-binding protein PUF2 (PUF2) | location=Pf3D7_04_v3:743611-745637(-) | length=514 | sequence_SO=chromosome | SO=protein_coding	0	8.37	1	1
PF3D7_1000600	organism=Plasmodium_falciparum_3D7 | product=rifin (RIF) | location=Pf3D7_10_v3:51349-52599(-) | length=361 | sequence_SO=chromosome | SO=protein_coding	0	6.93	1	1
PF3D7_1041300	organism=Plasmodium_falciparum_3D7 | product=erythrocyte membrane protein 1, PfEMP1 (VAR) | location=Pf3D7_10_v3:1642401-1649948(-) | length=2194 | sequence_SO=chromosome | SO=protein_coding	0	1.64	1	2
