# Supplementary material for: A novel Pfs38 protein complex on the surface of Plasmodium falciparum blood-stage merozoites
Source: Malar J. 2017 Feb 16;16:79. doi: 10.1186/s12936-017-1716-0 (PMC5312596; doi:10.1186/s12936-017-1716-0)
Supplement: Supplementary file 9 — Additional file 9. Full list of proteins identified in LC-MS/MS analysis for immunoprecipitation with preimmune IgG. [file 12936_2017_1716_MOESM9_ESM.xlsx]

## Sheet: Sheet1
Full list of proteins identified in LC-MS/MS analysis for immunoprecipitation with preimmune IgG
Accession	Description	Score	Coverage	Unique peptides	PSM
PFI0875w	organism=Plasmodium_falciparum_3D7 | product=heat shock protein 70 | location=Pf3D7_09:737975-740266(+) | length=652	13.1	20.4	11	13
PF11_0183	organism=Plasmodium_falciparum_3D7 | product=GTP-binding nuclear protein ran/tc4 | location=Pf3D7_11:670710-671514(-) | length=214	3.79	9.81	2	2
PF08_0054	organism=Plasmodium_falciparum_3D7 | product=heat shock protein 70 | location=Pf3D7_08:861481-863514(+) | length=677	3.54	3.1	2	2
PF13_0305	organism=Plasmodium_falciparum_3D7 | product=elongation factor 1-alpha | location=Pf3D7_13:2265234-2266565(+) | length=443	2.16	2.48	1	1
PFE0810c	organism=Plasmodium_falciparum_3D7 | product=40S ribosomal protein S14, putative | location=Pf3D7_05:675807-676612(-) | length=151	1.81	7.28	1	1
PF10_0189	organism=Plasmodium_falciparum_3D7 | product=conserved Plasmodium protein, unknown function | location=Pf3D7_10:796290-799922(+) | length=1210	0	1.49	1	1
PF10_0086	organism=Plasmodium_falciparum_3D7 | product=adenylate kinase | location=Pf3D7_10:369199-370225(-) | length=242	0	10.33	2	2
